# Supplementary material for: The Influence of Residual Feed Intake and Cow Age on Beef Cattle Performance, Supplement Intake, Resource Use, and Grazing Behavior on Winter Mixed-Grass Rangelands
Source: Animals (Basel). 2021 May 23;11(6):1518. doi: 10.3390/ani11061518 (PMC8224646; doi:10.3390/ani11061518)
Supplement: Supplementary file 1 [file animals-11-01518-s001.zip]

Archive with 5 entries (5 files):
- Table S1.csv
- Table S2.csv
- Table S3.csv
- Table S4.csv
- Table S5.csv
