# Supplementary material for: The Influence of Residual Feed Intake and Cow Age on Beef Cattle Performance, Supplement Intake, Resource Use, and Grazing Behavior on Winter Mixed-Grass Rangelands
Source: Animals (Basel). 2021 May 23;11(6):1518. doi: 10.3390/ani11061518 (PMC8224646; doi:10.3390/ani11061518)
Supplement: Supplementary file 1 [file animals-11-01518-s001.zip › Table S1.csv]

Year	ID	RFI_Class	Age_Class	Tot_Wt_Ch_kg	Tot_BCS_Ch
Y1	7004	High	1	18.14368	0
Y1	7005	Low	1	13.60776	-0.5
Y1	7013	Avg	1	2.26796	0.25
Y1	7014	High	1	13.60776	0
Y1	7015	Avg	1	24.94756	0
Y1	7016	High	1	20.41164	0
Y1	7017	High	1	9.07184	-0.5
Y1	7021	Low	1	-2.26796	-0.25
Y1	7022	High	1	-4.53592	0.25
Y1	7024	High	1	11.3398	-0.5
Y1	7027	Avg	1	6.80388	-0.75
Y1	7033	High	1	29.48348	-0.25
Y1	7035	Low	1	-0.453592	-0.5
Y1	7036	High	1	11.3398	0.25
Y1	7048	High	1	9.07184	0
Y1	7050	High	1	15.87572	0
Y1	7051	High	1	15.87572	-0.25
Y1	7055	Low	1	6.80388	0.25
Y1	7056	Low	1	43.09124	-0.25
Y1	7058	Avg	1	6.80388	0.25
Y1	7068	Low	1	-7.257472	0
Y1	7079	Avg	1	-4.53592	0
Y1	7082	High	1	15.87572	0.25
Y1	7086	Avg	1	13.60776	0
Y1	7088	Avg	1	11.3398	0
Y1	7089	Low	1	18.14368	0
Y1	7090	Low	1	20.41164	-0.25
Y1	7092	Avg	1	6.80388	-0.25
Y1	7094	Avg	1	-2.26796	0
Y1	7098	Low	1	-11.3398	0.25
Y1	7123	Low	1	-6.80388	-0.5
Y1	7136	Avg	1	14.968536	-0.5
Y1	7140	Avg	1	4.53592	-0.75
Y1	7144	Avg	1	2.26796	0.5
Y1	7157	Avg	1	NA	0
Y1	7174	High	1	0	-0.25
Y1	7197	Avg	1	11.3398	0.25
Y2	8002	Low	1	-2.721552	0.25
Y2	8008	High	1	-10.886208	0.25
Y2	8013	Avg	1	-15.87572	0
Y2	8016	Low	1	-11.3398	-0.25
Y2	8020	Avg	1	-34.472992	0
Y2	8023	High	1	-18.14368	0
Y2	8026	Low	1	-5.443104	-0.5
Y2	8029	Avg	1	-13.60776	0.25
Y2	8032	Avg	1	-11.3398	0.25
Y2	8043	High	1	-2.26796	-0.25
Y2	8044	Avg	1	-25.854744	0
Y2	8046	Low	1	-28.576296	-0.75
Y2	8051	High	1	-18.14368	0
Y2	8054	High	1	-27.669112	0
Y2	18055	Avg	1	-51.255896	-0.25
Y2	8068	Low	1	3.175144	-0.25
Y2	18069	High	1	-2.26796	0.5
Y2	8073	Avg	1	-18.597272	0.5
Y2	8074	Low	1	-24.94756	0.25
Y2	8075	Avg	1	-56.245408	0
Y2	8082	Avg	1	-29.48348	-0.5
Y2	8091	High	1	-20.41164	0
Y2	8098	High	1	-12.246984	0.25
Y2	8109	High	1	-19.050864	-0.5
Y2	8124	High	1	-11.3398	0.25
Y2	8126	Avg	1	-14.514944	-0.25
Y2	8131	Low	1	-28.122704	-0.25
Y2	8132	High	1	9.07184	0.5
Y2	8141	High	1	-24.040376	-0.5
Y2	8155	Avg	1	-9.07184	-0.25
Y2	8158	Avg	1	-38.55532	-0.75
Y2	8174	Low	1	-16.782904	-0.25
Y2	8177	Low	1	-26.761928	-0.75
Y1	6001	High	2	49.89512	-0.25
Y1	6002	Avg	2	27.21552	-0.25
Y1	6004	High	2	13.60776	-2.5
Y1	6005	High	2	20.41164	-0.25
Y1	6011	High	2	29.48348	-0.25
Y1	6014	Low	2	22.6796	-0.75
Y1	6017	High	2	31.75144	-0.25
Y1	6018	Avg	2	38.55532	0.5
Y1	6019	Avg	2	22.6796	0
Y1	6021	Avg	2	20.41164	-0.25
Y1	6025	High	2	24.94756	0.25
Y1	6026	Low	2	47.62716	0
Y1	6035	High	2	-36.28736	-0.5
Y1	16036	High	2	47.62716	-0.5
Y1	6039	High	2	29.48348	-0.75
Y1	6040	High	2	45.3592	0.25
Y1	6041	Avg	2	5.443104	-0.25
Y1	6043	Low	2	29.48348	0.5
Y1	6050	Avg	2	31.75144	-0.5
Y1	6051	Low	2	43.09124	0
Y1	6061	High	2	27.21552	-1
Y1	6066	Low	2	29.48348	0
Y1	6069	High	2	27.21552	0
Y1	6073	Low	2	36.28736	0.5
Y1	6079	Avg	2	65.77084	0.5
Y1	6081	Low	2	29.48348	-0.5
Y1	6082	High	2	22.6796	0
Y1	6093	Avg	2	15.87572	0
Y1	6096	Low	2	34.0194	-0.25
Y1	6106	High	2	34.0194	0
Y1	6111	Low	2	22.6796	0.75
Y1	6117	Low	2	NA	NA
Y1	6131	Avg	2	NA	-0.25
Y1	6132	Low	2	38.55532	0
Y2	7004	High	2	-84.821704	0.25
Y2	7005	Low	2	-54.884632	-0.25
Y2	7013	Avg	2	-6.80388	-0.5
Y2	7014	High	2	-47.62716	0.5
Y2	7015	Avg	2	0	0.25
Y2	7016	High	2	24.94756	0
Y2	7022	High	2	-15.87572	-0.25
Y2	7024	High	2	-56.699	0.25
Y2	7027	Avg	2	27.21552	0.75
Y2	7033	High	2	-2.26796	-0.25
Y2	7035	Low	2	-6.80388	0
Y2	7036	High	2	11.3398	0.25
Y2	7048	High	2	0	0.25
Y2	7050	High	2	-2.26796	0
Y2	7051	High	2	-23.133192	0.5
Y2	7055	Low	2	-22.6796	0
Y2	7058	Avg	2	9.07184	-0.25
Y2	7079	Avg	2	6.80388	0.25
Y2	7082	High	2	-34.0194	-0.25
Y2	7090	Low	2	-15.87572	0
Y2	7092	Avg	2	-95.25432	-0.25
Y2	7094	Avg	2	-24.94756	0
Y2	7123	Low	2	-29.48348	0
Y2	7136	Avg	2	0	0.5
Y2	7140	Avg	2	-43.09124	-0.5
Y2	7144	Avg	2	-20.41164	-0.25
Y2	7157	Avg	2	22.6796	0.75
Y2	7197	Avg	2	-13.60776	0.5
Y1	5003	High	3	36.28736	-0.5
Y1	5005	Avg	3	24.94756	0.5
Y1	5006	Avg	3	52.16308	0
Y1	5014	Avg	3	24.94756	0.25
Y1	5016	Avg	3	47.62716	-0.5
Y1	5017	Avg	3	54.43104	-0.75
Y1	5023	High	3	31.75144	0
Y1	5024	High	3	4.53592	-1
Y1	5030	High	3	-4.53592	-0.25
Y1	5032	Low	3	34.0194	0.75
Y1	5038	Avg	3	34.0194	0.75
Y1	5043	Avg	3	15.87572	0
Y1	5057	High	3	29.48348	0.25
Y1	5069	Avg	3	13.60776	-1
Y1	5072	High	3	20.41164	0
Y1	5076	High	3	24.94756	0.25
Y1	5088	Low	3	72.57472	0
Y1	5092	Low	3	54.43104	0
Y1	5097	Low	3	31.75144	-0.5
Y1	5098	High	3	22.6796	0
Y1	5111	Low	3	29.48348	-0.5
Y1	5115	High	3	13.60776	-0.75
Y1	5125	Low	3	11.3398	-0.5
Y1	5127	High	3	45.3592	0.5
Y1	5137	High	3	45.3592	0
Y1	5154	High	3	43.09124	0
Y1	5162	Avg	3	29.48348	0.25
Y1	5164	High	3	24.94756	-0.25
Y2	6001	High	3	2.26796	0
Y2	6002	Avg	3	-29.48348	-0.75
Y2	6005	High	3	-22.6796	-0.25
Y2	6011	High	3	-27.21552	-0.25
Y2	6014	Low	3	-18.14368	0
Y2	6017	High	3	34.0194	3.25
Y2	6018	Avg	3	-31.75144	-0.25
Y2	6019	Avg	3	27.21552	0
Y2	6021	Avg	3	13.60776	0.75
Y2	6025	High	3	-13.60776	0
Y2	6026	Low	3	-13.60776	0.25
Y2	16036	High	3	9.07184	0.25
Y2	6040	High	3	54.43104	0.5
Y2	6041	Avg	3	-15.87572	0
Y2	6043	Low	3	-9.07184	0.25
Y2	6050	Avg	3	-54.43104	0.5
Y2	6051	Low	3	-88.45044	0.25
Y2	6058	High	3	-54.43104	0.25
Y2	6061	High	3	-34.0194	0
Y2	6066	Low	3	-20.41164	0.5
Y2	6069	High	3	-13.60776	0.25
Y2	6073	Low	3	6.80388	0.25
Y2	6079	Avg	3	18.14368	0.25
Y2	6082	High	3	-22.6796	0.5
Y2	6093	Avg	3	0	0.25
Y2	6096	Low	3	-29.48348	0
Y2	6106	High	3	-6.80388	0
Y2	6111	Low	3	-24.94756	-0.25
Y2	6131	Avg	3	-20.41164	0.25
Y2	6132	Low	3	-13.60776	0.25
Y1	4002	Avg	4	36.28736	0
Y1	4007	High	4	20.41164	-0.25
Y1	4009	Low	4	36.28736	-0.25
Y1	4010	High	4	22.6796	0.25
Y1	4016	Avg	4	18.14368	-0.5
Y1	4025	Avg	4	29.48348	0
Y1	4028	Low	4	4.53592	0.5
Y1	4034	Avg	4	-20.41164	-1
Y1	4035	Low	4	165.56108	0.25
Y1	4038	High	4	58.96696	1
Y1	4041	Avg	4	27.21552	-0.5
Y1	4043	Low	4	29.48348	0.75
Y1	4049	Low	4	43.09124	0.25
Y1	4052	Avg	4	34.0194	0.75
Y1	4054	Avg	4	-2.26796	0
Y1	4063	Avg	4	24.94756	0.75
Y1	4064	Low	4	9.07184	0.75
Y1	4070	Low	4	56.699	0.5
Y1	4073	Avg	4	2.26796	-1
Y1	4079	Avg	4	38.55532	-0.75
Y1	4082	High	4	45.3592	0.25
Y1	4091	Low	4	31.75144	-0.5
Y1	4105	High	4	20.41164	0.5
Y1	4108	High	4	-34.0194	-0.25
Y1	4114	Avg	4	40.82328	-0.5
Y1	4121	Avg	4	27.21552	0
Y1	4122	Low	4	13.60776	0
Y1	4123	Avg	4	13.60776	0.25
Y1	4137	Avg	4	29.48348	0
Y1	4144	Avg	4	13.60776	-0.25
Y2	5003	High	4	-9.07184	0.5
Y2	5005	Avg	4	11.3398	0
Y2	5006	Avg	4	4.53592	0.5
Y2	5014	Avg	4	-54.43104	0
Y2	5016	Avg	4	0	0.75
Y2	5017	Avg	4	-9.07184	-0.25
Y2	5023	High	4	-24.94756	0
Y2	5024	High	4	-31.75144	-0.25
Y2	5030	High	4	-27.21552	-0.25
Y2	5032	Low	4	15.87572	0
Y2	5038	Avg	4	-43.09124	0.25
Y2	5043	Avg	4	-13.60776	0.5
Y2	5057	High	4	-18.14368	0.5
Y2	5069	Avg	4	9.07184	0.5
Y2	5072	High	4	-81.64656	0.75
Y2	5076	High	4	-90.7184	-0.25
Y2	5088	Low	4	13.60776	0.25
Y2	5092	Low	4	34.0194	0.75
Y2	5097	Low	4	-20.41164	0.25
Y2	5098	High	4	-151.95332	0
Y2	5111	Low	4	11.3398	-0.5
Y2	5125	Low	4	-36.28736	0.5
Y2	5137	High	4	-6.80388	0.5
Y2	5154	High	4	18.14368	0.25
Y1	3001	Low	5	-13.60776	-0.75
Y1	3004	Low	5	38.55532	0.5
Y1	3006	Avg	5	45.3592	0.5
Y1	3021	Avg	5	13.60776	0
Y1	3024	High	5	34.0194	0.25
Y1	3059	Low	5	0	0
Y1	3081	Low	5	108.86208	0
Y1	3116	Low	5	NA	NA
Y1	3124	Avg	5	29.48348	0.25
Y1	3141	Avg	5	31.75144	0
Y2	4002	Avg	5	-11.3398	0.5
Y2	4007	High	5	9.07184	0.25
Y2	4009	Low	5	2.26796	-0.25
Y2	4010	High	5	-31.75144	0
Y2	4016	Avg	5	-58.96696	0.25
Y2	4025	Avg	5	-13.60776	0.75
Y2	4028	Low	5	-90.7184	0
Y2	4034	Avg	5	-56.699	0
Y2	4038	High	5	-122.46984	-0.25
Y2	4043	Low	5	-122.46984	-0.25
Y2	4049	Low	5	-38.55532	-0.25
Y2	4052	Avg	5	-15.87572	1
Y2	4054	Avg	5	-58.96696	0
Y2	4063	Avg	5	-43.09124	0
Y2	4064	Low	5	-4.53592	-0.25
Y2	4070	Low	5	13.60776	0.5
Y2	4073	Avg	5	-20.41164	-0.5
Y2	4079	Avg	5	-49.89512	0.25
Y2	4082	High	5	2.26796	0.5
Y2	4091	Low	5	-36.28736	0
Y2	4105	High	5	-49.89512	-0.75
Y2	4108	High	5	-92.98636	-0.5
Y2	4114	Avg	5	-9.07184	0
Y2	4121	Avg	5	-6.80388	-0.25
Y2	4122	Low	5	-49.89512	0.5
Y2	4123	Avg	5	68.0388	0
Y2	4137	Avg	5	-15.87572	0
Y2	4144	Avg	5	-9.07184	0.75
Y1	2028	Avg	5	13.60776	0.75
Y1	2052	Avg	5	61.23492	-0.25
Y1	2053	Avg	5	27.21552	0
Y1	2059	High	5	20.41164	0.5
Y1	2060	High	5	38.55532	-0.5
Y1	2070	High	5	-6.80388	0
Y1	2074	Low	5	22.6796	-0.25
Y1	2079	High	5	24.94756	0
Y1	2095	Avg	5	20.41164	-0.5
Y1	2125	Avg	5	-13.60776	0.75
Y1	2130	Low	5	47.62716	0
Y1	2137	Low	5	20.41164	0.25
Y1	2138	High	5	38.55532	0
Y2	3004	Low	5	-34.0194	-0.25
Y2	3006	Avg	5	-63.50288	0.25
Y2	3021	Avg	5	2.26796	0.25
Y2	3024	High	5	-13.60776	0.5
Y2	3099	Avg	5	-149.68536	0.5
Y2	3124	Avg	5	-2.26796	0.25
Y2	3141	Avg	5	0	0.75
Y1	1010	High	5	34.0194	-0.25
Y1	1015	Avg	5	36.28736	0
Y1	1032	Low	5	-11.3398	0.25
Y1	1041	Low	5	9.07184	-0.25
Y1	1042	Low	5	61.23492	0
Y1	1045	Avg	5	45.3592	-0.5
Y1	1049	High	5	6.80388	0
Y1	1051	Avg	5	20.41164	-0.25
Y1	1066	Avg	5	2.26796	0
Y1	1069	High	5	-6.80388	0.25
Y1	1096	High	5	29.48348	0.5
Y1	1100	Avg	5	54.43104	0.5
Y1	1102	Low	5	11.3398	0
Y1	1119	High	5	29.48348	0.75
Y1	1141	Avg	5	68.0388	-0.25
Y1	1144	Low	5	13.60776	-0.75
Y1	1196	High	5	29.48348	0
Y1	1233	Avg	5	45.3592	0.25
Y1	1238	Avg	5	20.41164	0
Y1	1262	Avg	5	40.82328	-0.25
Y1	1273	Avg	5	34.0194	0
Y1	1285	Avg	5	9.07184	0.75
Y1	1289	Low	5	31.75144	0
Y2	2028	Avg	5	0	-0.25
Y2	2052	Avg	5	-43.09124	-0.5
Y2	2059	High	5	4.53592	0.5
Y2	2060	High	5	-18.14368	0.5
Y2	2070	High	5	-95.25432	-0.5
Y2	2074	Low	5	-34.0194	0.25
Y2	2079	High	5	31.75144	1
Y2	2095	Avg	5	-54.43104	-0.5
Y2	2125	Avg	5	-24.94756	0.25
Y2	2130	Low	5	-24.94756	0.75
Y2	2137	Low	5	-11.3398	0
Y2	2138	High	5	0	0.5
Y1	11	High	6	38.55532	0.25
Y1	13	High	6	24.94756	-0.25
Y1	33	Low	6	70.30676	0
Y1	38	High	6	47.62716	0
Y1	45	Low	6	2.26796	-0.5
Y1	55	High	6	9.07184	-0.25
Y1	59	High	6	47.62716	0
Y1	61	High	6	24.94756	0
Y1	67	High	6	40.82328	0.25
Y1	82	Low	6	43.09124	0.25
Y1	85	High	6	-2.26796	0.25
Y1	100	Low	6	22.6796	-0.5
Y1	108	Low	6	40.82328	-0.25
Y1	112	Avg	6	47.62716	-0.25
Y1	121	Avg	6	24.94756	-0.25
Y1	131	Low	6	31.75144	-0.25
Y1	134	High	6	54.43104	0.5
Y1	169	Low	6	34.0194	-0.25
Y1	191	Low	6	22.6796	0
Y1	198	Avg	6	56.699	0
Y1	226	High	6	13.60776	-0.75
Y1	247	Low	6	22.6796	-0.75
Y1	258	Avg	6	20.41164	-0.25
Y1	265	Avg	6	47.62716	0.5
Y1	270	Avg	6	61.23492	0
Y1	277	Low	6	22.6796	-0.75
Y1	285	Avg	6	24.94756	-0.25
Y1	314	High	6	18.14368	0
Y1	328	Low	6	NA	NA
Y1	332	Avg	6	-9.07184	-0.75
Y2	1010	High	6	6.80388	0
Y2	1015	Avg	6	-13.60776	0.25
Y2	1032	Low	6	-27.21552	-0.25
Y2	1041	Low	6	-6.80388	-0.25
Y2	1042	Low	6	-20.41164	0.25
Y2	1045	Avg	6	-11.3398	0.25
Y2	1049	High	6	0	0.75
Y2	1051	Avg	6	-11.3398	0.75
Y2	1081	Low	6	-20.41164	0
Y2	1096	High	6	27.21552	0.25
Y2	1100	Avg	6	-65.77084	0
Y2	1102	Low	6	-15.87572	1.25
Y2	1119	High	6	-22.6796	-0.5
Y2	1141	Avg	6	-29.48348	0.5
Y2	1144	Low	6	-13.60776	0.25
Y2	1233	Avg	6	-61.23492	0.5
Y2	1238	Avg	6	20.41164	0
Y2	1273	Avg	6	-9.07184	-0.5
Y2	1285	Avg	6	-22.6796	0.25
Y2	1289	Low	6	-9.07184	0.5
Y2	11	High	6	20.41164	0.5
Y2	13	High	6	-2.26796	0
Y2	33	Low	6	-9.07184	0.25
Y2	38	High	6	-4.53592	-0.5
Y2	55	High	6	-18.14368	-0.25
Y2	59	High	6	-36.28736	0.75
Y2	82	Low	6	-38.55532	-0.5
Y2	85	High	6	-54.43104	-0.75
Y2	100	Low	6	-18.14368	0.5
Y2	108	Low	6	-2.26796	0.25
Y2	112	Avg	6	-13.60776	0.25
Y2	131	Low	6	-24.94756	-0.75
Y2	134	High	6	-4.53592	0.5
Y2	169	Low	6	-2.26796	0
Y2	226	High	6	24.94756	0.25
Y2	247	Low	6	-11.3398	0.5
Y2	258	Avg	6	-18.14368	0.5
Y2	270	Avg	6	-31.75144	0
Y2	277	Low	6	22.6796	0
Y2	285	Avg	6	-38.55532	0.75
Y2	314	High	6	-36.28736	-0.25
