# Supplementary material for: The Influence of Residual Feed Intake and Cow Age on Beef Cattle Performance, Supplement Intake, Resource Use, and Grazing Behavior on Winter Mixed-Grass Rangelands
Source: Animals (Basel). 2021 May 23;11(6):1518. doi: 10.3390/ani11061518 (PMC8224646; doi:10.3390/ani11061518)
Supplement: Supplementary file 1 [file animals-11-01518-s001.zip › Table S2.csv]

Year	ID	Age_Class	RFI_Class	Day	intake_kg	Intake_g_wtkg	TimePerDay_min	Intake_g_p_min
Y1	7013	1	Avg	1/1/2019	1.907717234	3.930654206	93.75	20.34898383
Y1	7015	1	Avg	1/1/2019	0	0	0	NA
Y1	7027	1	Avg	1/1/2019	0	0	0	NA
Y1	7058	1	Avg	1/1/2019	0	0	0	NA
Y1	7079	1	Avg	1/1/2019	0.062595696	0.118965517	4.633333333	13.50986245
Y1	7086	1	Avg	1/1/2019	0	0	0	NA
Y1	7088	1	Avg	1/1/2019	0	0	0	NA
Y1	7092	1	Avg	1/1/2019	0	0	0	NA
Y1	7094	1	Avg	1/1/2019	0	0	0	NA
Y1	7136	1	Avg	1/1/2019	0	0	0	NA
Y1	7140	1	Avg	1/1/2019	0	0	0	NA
Y1	7144	1	Avg	1/1/2019	0	0	0	NA
Y1	7157	1	Avg	1/1/2019	0	0	0	NA
Y1	7197	1	Avg	1/1/2019	0	0	0	NA
Y1	7004	1	High	1/1/2019	0	0	0	NA
Y1	7014	1	High	1/1/2019	0	0	0	NA
Y1	7016	1	High	1/1/2019	0	0	0	NA
Y1	7017	1	High	1/1/2019	0	0	0	NA
Y1	7022	1	High	1/1/2019	0	0	0	NA
Y1	7024	1	High	1/1/2019	0	0	0	NA
Y1	7033	1	High	1/1/2019	0	0	0	NA
Y1	7036	1	High	1/1/2019	0	0	0	NA
Y1	7048	1	High	1/1/2019	0	0	0	NA
Y1	7050	1	High	1/1/2019	0	0	0	NA
Y1	7051	1	High	1/1/2019	0	0	0	NA
Y1	7082	1	High	1/1/2019	0	0	0	NA
Y1	7174	1	High	1/1/2019	0	0	0	NA
Y1	7005	1	Low	1/1/2019	0	0	0	NA
Y1	7021	1	Low	1/1/2019	0.000453592	0.000930233	0.15	3.023946667
Y1	7035	1	Low	1/1/2019	0	0	0	NA
Y1	7055	1	Low	1/1/2019	0	0	0	NA
Y1	7056	1	Low	1/1/2019	0	0	0	NA
Y1	7068	1	Low	1/1/2019	0	0	0	NA
Y1	7089	1	Low	1/1/2019	0	0	0	NA
Y1	7090	1	Low	1/1/2019	0	0	0	NA
Y1	7098	1	Low	1/1/2019	0	0	0	NA
Y1	7123	1	Low	1/1/2019	0	0	0	NA
Y2	8013	1	Avg	1/1/2020	0	0	0	NA
Y2	8020	1	Avg	1/1/2020	1.33	2.779289553	20.36666667	65.30278232
Y2	8029	1	Avg	1/1/2020	0	0	0	NA
Y2	8032	1	Avg	1/1/2020	2.34	4.913162994	58.38333333	40.07993149
Y2	8044	1	Avg	1/1/2020	0	0	0	NA
Y2	8073	1	Avg	1/1/2020	0	0	0	NA
Y2	8075	1	Avg	1/1/2020	0	0	0	NA
Y2	8082	1	Avg	1/1/2020	0	0	0	NA
Y2	8126	1	Avg	1/1/2020	0	0	0	NA
Y2	8155	1	Avg	1/1/2020	0.53	1.034027383	6.833333333	77.56097561
Y2	8158	1	Avg	1/1/2020	0	0	0	NA
Y2	18055	1	Avg	1/1/2020	0	0	0	NA
Y2	8008	1	High	1/1/2020	0	0	0	NA
Y2	8023	1	High	1/1/2020	0	0	0	NA
Y2	8043	1	High	1/1/2020	0	0	0	NA
Y2	8051	1	High	1/1/2020	2.09	4.473461202	22.03333333	94.85627837
Y2	8054	1	High	1/1/2020	0	0	0	NA
Y2	8091	1	High	1/1/2020	0	0	0	NA
Y2	8098	1	High	1/1/2020	0	0	0	NA
Y2	8109	1	High	1/1/2020	1.18	2.501400784	53.75	21.95348837
Y2	8124	1	High	1/1/2020	0	0	0	NA
Y2	8132	1	High	1/1/2020	0	0	0	NA
Y2	8141	1	High	1/1/2020	0	0	0	NA
Y2	18069	1	High	1/1/2020	0	0	0	NA
Y2	8002	1	Low	1/1/2020	0	0	0	NA
Y2	8016	1	Low	1/1/2020	0	0	0	NA
Y2	8026	1	Low	1/1/2020	0	0	0	NA
Y2	8046	1	Low	1/1/2020	0	0	0	NA
Y2	8068	1	Low	1/1/2020	0.82	1.798798034	27.6	29.71014493
Y2	8074	1	Low	1/1/2020	0	0	0	NA
Y2	8131	1	Low	1/1/2020	0	0	0	NA
Y2	8174	1	Low	1/1/2020	0	0	0	NA
Y2	8177	1	Low	1/1/2020	0	0	0	NA
Y1	7013	1	Avg	1/2/2019	0	0	0	NA
Y1	7015	1	Avg	1/2/2019	0	0	0	NA
Y1	7027	1	Avg	1/2/2019	0	0	0.4	0
Y1	7058	1	Avg	1/2/2019	0	0	0	NA
Y1	7079	1	Avg	1/2/2019	0	0	0	NA
Y1	7086	1	Avg	1/2/2019	0.919748499	1.843363638	25.58333333	35.95108139
Y1	7088	1	Avg	1/2/2019	0	0	0	NA
Y1	7092	1	Avg	1/2/2019	0	0	0	NA
Y1	7094	1	Avg	1/2/2019	0	0	0	NA
Y1	7136	1	Avg	1/2/2019	0	0	0	NA
Y1	7140	1	Avg	1/2/2019	0	0	0	NA
Y1	7144	1	Avg	1/2/2019	0	0	0	NA
Y1	7157	1	Avg	1/2/2019	0	0	0	NA
Y1	7197	1	Avg	1/2/2019	0	0	0	NA
Y1	7004	1	High	1/2/2019	0	0	0	NA
Y1	7014	1	High	1/2/2019	0	0	0	NA
Y1	7016	1	High	1/2/2019	0	0	0	NA
Y1	7017	1	High	1/2/2019	0	0	0	NA
Y1	7022	1	High	1/2/2019	0	0	0	NA
Y1	7024	1	High	1/2/2019	0	0	0	NA
Y1	7033	1	High	1/2/2019	0	0	0	NA
Y1	7036	1	High	1/2/2019	1.539854122	3.128847927	45.33333333	33.96737034
Y1	7048	1	High	1/2/2019	1.444327646	2.768869564	56.83333333	25.41338967
Y1	7050	1	High	1/2/2019	0	0	0	NA
Y1	7051	1	High	1/2/2019	0	0	0	NA
Y1	7082	1	High	1/2/2019	0	0	0	NA
Y1	7174	1	High	1/2/2019	0	0	0	NA
Y1	7005	1	Low	1/2/2019	0	0	0	NA
Y1	7021	1	Low	1/2/2019	0.104689034	0.214697675	5	20.9378068
Y1	7035	1	Low	1/2/2019	0	0	0	NA
Y1	7055	1	Low	1/2/2019	0	0	0	NA
Y1	7056	1	Low	1/2/2019	0	0	0	NA
Y1	7068	1	Low	1/2/2019	0	0	0	NA
Y1	7089	1	Low	1/2/2019	0	0	0	NA
Y1	7090	1	Low	1/2/2019	0	0	0	NA
Y1	7098	1	Low	1/2/2019	0	0	0	NA
Y1	7123	1	Low	1/2/2019	0	0	0	NA
Y2	8013	1	Avg	1/2/2020	2.98	5.497724496	71.45	41.70748775
Y2	8020	1	Avg	1/2/2020	0	0	0	NA
Y2	8029	1	Avg	1/2/2020	0	0	0	NA
Y2	8032	1	Avg	1/2/2020	1.6	3.359427688	41.68333333	38.38464614
Y2	8044	1	Avg	1/2/2020	0	0	0	NA
Y2	8073	1	Avg	1/2/2020	0.03	0.060957357	2.166666667	13.84615385
Y2	8075	1	Avg	1/2/2020	0	0	0	NA
Y2	8082	1	Avg	1/2/2020	0	0	0	NA
Y2	8126	1	Avg	1/2/2020	0	0	0	NA
Y2	8155	1	Avg	1/2/2020	0.07	0.136569654	2.633333333	26.58227848
Y2	8158	1	Avg	1/2/2020	1.61	3.25637185	10.13333333	158.8815789
Y2	18055	1	Avg	1/2/2020	2.02	4.366020911	25.06666667	80.58510638
Y2	8008	1	High	1/2/2020	0.07	0.156673817	0.983333333	71.18644068
Y2	8023	1	High	1/2/2020	0	0	0	NA
Y2	8043	1	High	1/2/2020	3.91	7.662294651	36.68333333	106.5879146
Y2	8051	1	High	1/2/2020	2.85	6.100174367	39.66666667	71.8487395
Y2	8054	1	High	1/2/2020	0	0	0	NA
Y2	8091	1	High	1/2/2020	0.75	1.567268545	15.1	49.66887417
Y2	8098	1	High	1/2/2020	3.64	7.499843822	51.36666667	70.86307592
Y2	8109	1	High	1/2/2020	0.4	0.847932469	22.45	17.81737194
Y2	8124	1	High	1/2/2020	1.42	3.039385123	24.46666667	58.03814714
Y2	8132	1	High	1/2/2020	0	0	0	NA
Y2	8141	1	High	1/2/2020	0	0	0	NA
Y2	18069	1	High	1/2/2020	2.84	5.516417051	43.43333333	65.38756715
Y2	8002	1	Low	1/2/2020	0	0	0	NA
Y2	8016	1	Low	1/2/2020	4.1	8.03463122	38.85	105.5341055
Y2	8026	1	Low	1/2/2020	4.77	10.73067192	125.0166667	38.15491268
Y2	8046	1	Low	1/2/2020	0	0	0	NA
Y2	8068	1	Low	1/2/2020	0.22	0.482604351	1.75	125.7142857
Y2	8074	1	Low	1/2/2020	0	0	0	NA
Y2	8131	1	Low	1/2/2020	0	0	0	NA
Y2	8174	1	Low	1/2/2020	0.73	1.585591948	2.533333333	288.1578947
Y2	8177	1	Low	1/2/2020	0.31	0.647804332	4.816666667	64.35986159
Y1	7013	1	Avg	1/3/2019	0	0	0	NA
Y1	7015	1	Avg	1/3/2019	0	0	0	NA
Y1	7027	1	Avg	1/3/2019	0	0	0	NA
Y1	7058	1	Avg	1/3/2019	0	0	0	NA
Y1	7079	1	Avg	1/3/2019	0	0	0	NA
Y1	7086	1	Avg	1/3/2019	0	0	0	NA
Y1	7088	1	Avg	1/3/2019	0	0	0	NA
Y1	7092	1	Avg	1/3/2019	0	0	0	NA
Y1	7094	1	Avg	1/3/2019	0	0	0	NA
Y1	7136	1	Avg	1/3/2019	0	0	0	NA
Y1	7140	1	Avg	1/3/2019	0	0	0	NA
Y1	7144	1	Avg	1/3/2019	0	0	0	NA
Y1	7157	1	Avg	1/3/2019	0.000907184	0.001818182	0.1	9.07184
Y1	7197	1	Avg	1/3/2019	0.005896696	0.011872146	0.5	11.793392
Y1	7004	1	High	1/3/2019	0	0	0	NA
Y1	7014	1	High	1/3/2019	0	0	0	NA
Y1	7016	1	High	1/3/2019	0	0	0	NA
Y1	7017	1	High	1/3/2019	0	0	0	NA
Y1	7022	1	High	1/3/2019	0	0	0	NA
Y1	7024	1	High	1/3/2019	0.000453592	0.000904977	0.1	4.53592
Y1	7033	1	High	1/3/2019	0	0	0	NA
Y1	7036	1	High	1/3/2019	0	0	0	NA
Y1	7048	1	High	1/3/2019	0	0	0	NA
Y1	7050	1	High	1/3/2019	0	0	0	NA
Y1	7051	1	High	1/3/2019	0	0	0	NA
Y1	7082	1	High	1/3/2019	0	0	0	NA
Y1	7174	1	High	1/3/2019	0	0	0	NA
Y1	7005	1	Low	1/3/2019	0	0	0	NA
Y1	7021	1	Low	1/3/2019	0	0	0	NA
Y1	7035	1	Low	1/3/2019	0	0	0.083333333	0
Y1	7055	1	Low	1/3/2019	0	0	0	NA
Y1	7056	1	Low	1/3/2019	0	0	0	NA
Y1	7068	1	Low	1/3/2019	0	0	0	NA
Y1	7089	1	Low	1/3/2019	0	0	0	NA
Y1	7090	1	Low	1/3/2019	0	0	0	NA
Y1	7098	1	Low	1/3/2019	0	0	0	NA
Y1	7123	1	Low	1/3/2019	0	0	0	NA
Y2	8013	1	Avg	1/3/2020	0.01	0.01844874	0.116666667	85.71428571
Y2	8020	1	Avg	1/3/2020	0	0	0.166666667	0
Y2	8029	1	Avg	1/3/2020	1.6	3.177837002	23.68333333	67.55805771
Y2	8032	1	Avg	1/3/2020	0	0	0	NA
Y2	8044	1	Avg	1/3/2020	0.05	0.107020603	5.7	8.771929825
Y2	8073	1	Avg	1/3/2020	0	0	0	NA
Y2	8075	1	Avg	1/3/2020	0.02	0.041596687	3.9	5.128205128
Y2	8082	1	Avg	1/3/2020	0.1	0.202259121	4.1	24.3902439
Y2	8126	1	Avg	1/3/2020	0	0	0.3	0
Y2	8155	1	Avg	1/3/2020	0.64	1.24863684	17.41666667	36.74641148
Y2	8158	1	Avg	1/3/2020	0	0	0	NA
Y2	18055	1	Avg	1/3/2020	0.27	0.583577052	8.266666667	32.66129032
Y2	8008	1	High	1/3/2020	0	0	0.4	0
Y2	8023	1	High	1/3/2020	0	0	0.45	0
Y2	8043	1	High	1/3/2020	0.14	0.274353261	1.65	84.84848485
Y2	8051	1	High	1/3/2020	0.03	0.064212362	1.433333333	20.93023256
Y2	8054	1	High	1/3/2020	0	0	0.3	0
Y2	8091	1	High	1/3/2020	1.85	3.865929078	42.51666667	43.5123481
Y2	8098	1	High	1/3/2020	0.33	0.679930896	5.083333333	64.91803279
Y2	8109	1	High	1/3/2020	0.05	0.105991559	29.33333333	1.704545455
Y2	8124	1	High	1/3/2020	0	0	0	NA
Y2	8132	1	High	1/3/2020	0.18	0.389051368	2.066666667	87.09677419
Y2	8141	1	High	1/3/2020	0.38	0.809427323	30.71666667	12.37113402
Y2	18069	1	High	1/3/2020	0	0	0	NA
Y2	8002	1	Low	1/3/2020	0	0	0	NA
Y2	8016	1	Low	1/3/2020	0	0	0	NA
Y2	8026	1	Low	1/3/2020	0.85	1.912174242	23.33333333	36.42857143
Y2	8046	1	Low	1/3/2020	0	0	0	NA
Y2	8068	1	Low	1/3/2020	0.02	0.043873123	0.5	40
Y2	8074	1	Low	1/3/2020	0	0	0	NA
Y2	8131	1	Low	1/3/2020	0	0	0	NA
Y2	8174	1	Low	1/3/2020	0	0	0.1	0
Y2	8177	1	Low	1/3/2020	0.14	0.292556795	4.966666667	28.18791946
Y1	7013	1	Avg	11/13/2018	0	0	0	NA
Y1	7015	1	Avg	11/13/2018	0	0	0	NA
Y1	7027	1	Avg	11/13/2018	0	0	0	NA
Y1	7058	1	Avg	11/13/2018	0	0	0	NA
Y1	7079	1	Avg	11/13/2018	0	0	0	NA
Y1	7086	1	Avg	11/13/2018	0	0	0	NA
Y1	7088	1	Avg	11/13/2018	0	0	0	NA
Y1	7092	1	Avg	11/13/2018	0	0	0	NA
Y1	7094	1	Avg	11/13/2018	0	0	0	NA
Y1	7136	1	Avg	11/13/2018	0	0	0	NA
Y1	7140	1	Avg	11/13/2018	0	0	0	NA
Y1	7144	1	Avg	11/13/2018	0	0	0	NA
Y1	7157	1	Avg	11/13/2018	0	0	0	NA
Y1	7197	1	Avg	11/13/2018	0	0	0	NA
Y1	7004	1	High	11/13/2018	0	0	0	NA
Y1	7014	1	High	11/13/2018	0	0	0	NA
Y1	7016	1	High	11/13/2018	0	0	0	NA
Y1	7017	1	High	11/13/2018	0	0	0	NA
Y1	7022	1	High	11/13/2018	0	0	0	NA
Y1	7024	1	High	11/13/2018	0	0	0	NA
Y1	7033	1	High	11/13/2018	0	0	0	NA
Y1	7036	1	High	11/13/2018	0	0	0	NA
Y1	7048	1	High	11/13/2018	0	0	0	NA
Y1	7050	1	High	11/13/2018	0	0	0	NA
Y1	7051	1	High	11/13/2018	0.053932089	0.111121496	2.3	23.44873435
Y1	7082	1	High	11/13/2018	0	0	0	NA
Y1	7174	1	High	11/13/2018	0	0	0	NA
Y1	7005	1	Low	11/13/2018	0	0	0	NA
Y1	7021	1	Low	11/13/2018	0	0	0	NA
Y1	7035	1	Low	11/13/2018	0	0	0	NA
Y1	7055	1	Low	11/13/2018	0	0	0	NA
Y1	7056	1	Low	11/13/2018	0	0	0	NA
Y1	7068	1	Low	11/13/2018	0	0	0	NA
Y1	7089	1	Low	11/13/2018	0	0	0	NA
Y1	7090	1	Low	11/13/2018	0	0	0	NA
Y1	7098	1	Low	11/13/2018	0	0	0	NA
Y1	7123	1	Low	11/13/2018	0	0	0	NA
Y1	7013	1	Avg	11/14/2018	0	0	0	NA
Y1	7015	1	Avg	11/14/2018	0	0	0	NA
Y1	7027	1	Avg	11/14/2018	0	0	0	NA
Y1	7058	1	Avg	11/14/2018	0	0	0	NA
Y1	7079	1	Avg	11/14/2018	3.327777708	6.324568966	61.33333333	54.25724524
Y1	7086	1	Avg	11/14/2018	0	0	0	NA
Y1	7088	1	Avg	11/14/2018	0	0	0	NA
Y1	7092	1	Avg	11/14/2018	0	0	0	NA
Y1	7094	1	Avg	11/14/2018	0.341736213	0.666725664	39.01666667	8.758723956
Y1	7136	1	Avg	11/14/2018	1.167817962	2.587537686	34.03333333	34.31394599
Y1	7140	1	Avg	11/14/2018	0	0	0	NA
Y1	7144	1	Avg	11/14/2018	0	0	0	NA
Y1	7157	1	Avg	11/14/2018	0	0	0	NA
Y1	7197	1	Avg	11/14/2018	0.143788664	0.289497717	26.2	5.488116947
Y1	7004	1	High	11/14/2018	0.395441506	0.768105728	11.95	33.09133941
Y1	7014	1	High	11/14/2018	0.498406889	0.963859648	10.86666667	45.86566463
Y1	7016	1	High	11/14/2018	0.021908494	0.045352114	0.383333333	57.15259304
Y1	7017	1	High	11/14/2018	1.49000436	3.041574072	40.01666667	37.23459459
Y1	7022	1	High	11/14/2018	0	0	6.833333333	0
Y1	7024	1	High	11/14/2018	0.19223229	0.383529413	3.516666667	54.66321043
Y1	7033	1	High	11/14/2018	0.11566596	0.227678571	7.183333333	16.10198979
Y1	7036	1	High	11/14/2018	0.141384627	0.287281107	5.116666667	27.63217466
Y1	7048	1	High	11/14/2018	0.636298858	1.219826088	13.41666667	47.42600184
Y1	7050	1	High	11/14/2018	0	0	0	NA
Y1	7051	1	High	11/14/2018	0.600827963	1.237943925	10.51666667	57.13102659
Y1	7082	1	High	11/14/2018	0	0	0	NA
Y1	7174	1	High	11/14/2018	0	0	0	NA
Y1	7005	1	Low	11/14/2018	1.417021407	2.933333331	42.43333333	33.39406301
Y1	7021	1	Low	11/14/2018	0	0	1.766666667	0
Y1	7035	1	Low	11/14/2018	0	0	0.566666667	0
Y1	7055	1	Low	11/14/2018	0.963792281	1.839653679	22.05	43.7094005
Y1	7056	1	Low	11/14/2018	2.255123347	3.884140626	50.2	44.92277584
Y1	7068	1	Low	11/14/2018	0	0	0	NA
Y1	7089	1	Low	11/14/2018	0.04762716	0.094170404	2.4	19.84465
Y1	7090	1	Low	11/14/2018	1.275319267	2.825728643	42.91666667	29.7161771
Y1	7098	1	Low	11/14/2018	0	0	0	NA
Y1	7123	1	Low	11/14/2018	0	0	0	NA
Y1	7013	1	Avg	11/15/2018	0	0	0	NA
Y1	7015	1	Avg	11/15/2018	0	0	0	NA
Y1	7027	1	Avg	11/15/2018	0	0	0	NA
Y1	7058	1	Avg	11/15/2018	0	0	0.35	0
Y1	7079	1	Avg	11/15/2018	0	0	0	NA
Y1	7086	1	Avg	11/15/2018	0	0	0	NA
Y1	7088	1	Avg	11/15/2018	0	0	0	NA
Y1	7092	1	Avg	11/15/2018	0	0	0	NA
Y1	7094	1	Avg	11/15/2018	0.03855532	0.075221239	10.4	3.707242308
Y1	7136	1	Avg	11/15/2018	0	0	0	NA
Y1	7140	1	Avg	11/15/2018	0	0	0	NA
Y1	7144	1	Avg	11/15/2018	0	0	0	NA
Y1	7157	1	Avg	11/15/2018	0	0	0	NA
Y1	7197	1	Avg	11/15/2018	0	0	0	NA
Y1	7004	1	High	11/15/2018	0	0	0	NA
Y1	7014	1	High	11/15/2018	0	0	0	NA
Y1	7016	1	High	11/15/2018	0.390542712	0.808450704	36.41666667	10.724285
Y1	7017	1	High	11/15/2018	0	0	0	NA
Y1	7022	1	High	11/15/2018	0	0	0	NA
Y1	7024	1	High	11/15/2018	0	0	0	NA
Y1	7033	1	High	11/15/2018	0	0	0	NA
Y1	7036	1	High	11/15/2018	0	0	0	NA
Y1	7048	1	High	11/15/2018	0	0	0	NA
Y1	7050	1	High	11/15/2018	0	0	0	NA
Y1	7051	1	High	11/15/2018	0	0	0	NA
Y1	7082	1	High	11/15/2018	0	0	0	NA
Y1	7174	1	High	11/15/2018	0	0	0	NA
Y1	7005	1	Low	11/15/2018	0	0	0	NA
Y1	7021	1	Low	11/15/2018	0	0	0	NA
Y1	7035	1	Low	11/15/2018	0	0	0	NA
Y1	7055	1	Low	11/15/2018	0	0	0	NA
Y1	7056	1	Low	11/15/2018	0.289482414	0.498593749	15.7	18.43837032
Y1	7068	1	Low	11/15/2018	0	0	0	NA
Y1	7089	1	Low	11/15/2018	0.549934941	1.08735426	86.15	6.383458398
Y1	7090	1	Low	11/15/2018	0	0	0	NA
Y1	7098	1	Low	11/15/2018	0	0	0	NA
Y1	7123	1	Low	11/15/2018	0	0	0	NA
Y1	7013	1	Avg	11/16/2018	0.08618248	0.177570093	2.45	35.17652245
Y1	7015	1	Avg	11/16/2018	0	0	0	NA
Y1	7027	1	Avg	11/16/2018	0	0	0	NA
Y1	7058	1	Avg	11/16/2018	0	0	0	NA
Y1	7079	1	Avg	11/16/2018	0	0	0	NA
Y1	7086	1	Avg	11/16/2018	0	0	0	NA
Y1	7088	1	Avg	11/16/2018	0	0	0	NA
Y1	7092	1	Avg	11/16/2018	0.1927766	0.363247863	9.583333333	20.11581913
Y1	7094	1	Avg	11/16/2018	0	0	0	NA
Y1	7136	1	Avg	11/16/2018	0	0	0	NA
Y1	7140	1	Avg	11/16/2018	2.102036046	4.371886792	95.01666667	22.12281403
Y1	7144	1	Avg	11/16/2018	0	0	0	NA
Y1	7157	1	Avg	11/16/2018	1.646266804	3.299454544	83.33333333	19.75520165
Y1	7197	1	Avg	11/16/2018	0	0	0	NA
Y1	7004	1	High	11/16/2018	0	0	0.433333333	0
Y1	7014	1	High	11/16/2018	0	0	0	NA
Y1	7016	1	High	11/16/2018	0	0	0	NA
Y1	7017	1	High	11/16/2018	0	0	0	NA
Y1	7022	1	High	11/16/2018	0.454408466	0.878771931	37.51666667	12.1121759
Y1	7024	1	High	11/16/2018	0	0	0	NA
Y1	7033	1	High	11/16/2018	0.007620346	0.015000001	4.3	1.772173488
Y1	7036	1	High	11/16/2018	0.387367568	0.787096774	20.53333333	18.86530364
Y1	7048	1	High	11/16/2018	0	0	0	NA
Y1	7050	1	High	11/16/2018	0	0	0	NA
Y1	7051	1	High	11/16/2018	0.564359166	1.162803737	15.78333333	35.75665254
Y1	7082	1	High	11/16/2018	0	0	0	NA
Y1	7174	1	High	11/16/2018	0.455814601	0.85161017	19.3	23.61733684
Y1	7005	1	Low	11/16/2018	0	0	0	NA
Y1	7021	1	Low	11/16/2018	0	0	0	NA
Y1	7035	1	Low	11/16/2018	0	0	0	NA
Y1	7055	1	Low	11/16/2018	0.608720464	1.161904762	32.76666667	18.57743023
Y1	7056	1	Low	11/16/2018	0	0	0	NA
Y1	7068	1	Low	11/16/2018	0	0	0	NA
Y1	7089	1	Low	11/16/2018	0	0	0	NA
Y1	7090	1	Low	11/16/2018	0.06123492	0.135678392	4.733333333	12.93695493
Y1	7098	1	Low	11/16/2018	0.662335039	1.275283844	13.61666667	48.64149613
Y1	7123	1	Low	11/16/2018	0	0	0	NA
Y1	7013	1	Avg	11/17/2018	0	0	0	NA
Y1	7015	1	Avg	11/17/2018	0	0	0	NA
Y1	7027	1	Avg	11/17/2018	0	0	0	NA
Y1	7058	1	Avg	11/17/2018	0	0	0	NA
Y1	7079	1	Avg	11/17/2018	0.57211559	1.087327587	19.05	30.03231444
Y1	7086	1	Avg	11/17/2018	0	0	0	NA
Y1	7088	1	Avg	11/17/2018	0	0	0	NA
Y1	7092	1	Avg	11/17/2018	0	0	0	NA
Y1	7094	1	Avg	11/17/2018	0	0	0	NA
Y1	7136	1	Avg	11/17/2018	0	0	0	NA
Y1	7140	1	Avg	11/17/2018	0.33112216	0.688679245	34.58333333	9.574616675
Y1	7144	1	Avg	11/17/2018	0	0	0	NA
Y1	7157	1	Avg	11/17/2018	0.423201336	0.848181818	60.13333333	7.037716231
Y1	7197	1	Avg	11/17/2018	0.161750907	0.3256621	5.8	27.88808741
Y1	7004	1	High	11/17/2018	0	0	0	NA
Y1	7014	1	High	11/17/2018	0	0	0	NA
Y1	7016	1	High	11/17/2018	0	0	0	NA
Y1	7017	1	High	11/17/2018	0	0	0	NA
Y1	7022	1	High	11/17/2018	0	0	0	NA
Y1	7024	1	High	11/17/2018	0	0	0	NA
Y1	7033	1	High	11/17/2018	0	0	0	NA
Y1	7036	1	High	11/17/2018	0	0	0	NA
Y1	7048	1	High	11/17/2018	0	0	0	NA
Y1	7050	1	High	11/17/2018	0	0	0	NA
Y1	7051	1	High	11/17/2018	0	0	0	NA
Y1	7082	1	High	11/17/2018	0	0	0	NA
Y1	7174	1	High	11/17/2018	0.432318535	0.807711864	43.58333333	9.919354532
Y1	7005	1	Low	11/17/2018	0	0	0	NA
Y1	7021	1	Low	11/17/2018	0	0	0	NA
Y1	7035	1	Low	11/17/2018	0	0	0	NA
Y1	7055	1	Low	11/17/2018	0	0	0	NA
Y1	7056	1	Low	11/17/2018	0	0	0	NA
Y1	7068	1	Low	11/17/2018	0	0	0	NA
Y1	7089	1	Low	11/17/2018	0	0	0	NA
Y1	7090	1	Low	11/17/2018	0	0	0	NA
Y1	7098	1	Low	11/17/2018	0	0	0	NA
Y1	7123	1	Low	11/17/2018	0	0	0	NA
Y1	7013	1	Avg	11/18/2018	0	0	0	NA
Y1	7015	1	Avg	11/18/2018	0	0	0	NA
Y1	7027	1	Avg	11/18/2018	0	0	0	NA
Y1	7058	1	Avg	11/18/2018	0	0	0	NA
Y1	7079	1	Avg	11/18/2018	0.185655206	0.352844828	5.733333333	32.38172198
Y1	7086	1	Avg	11/18/2018	0.4230199	0.847818183	12.78333333	33.0915176
Y1	7088	1	Avg	11/18/2018	0	0	0	NA
Y1	7092	1	Avg	11/18/2018	0	0	0	NA
Y1	7094	1	Avg	11/18/2018	0	0	0	NA
Y1	7136	1	Avg	11/18/2018	0	0	0	NA
Y1	7140	1	Avg	11/18/2018	0	0	0	NA
Y1	7144	1	Avg	11/18/2018	0	0	0	NA
Y1	7157	1	Avg	11/18/2018	0	0	0	NA
Y1	7197	1	Avg	11/18/2018	0	0	0	NA
Y1	7004	1	High	11/18/2018	0	0	0	NA
Y1	7014	1	High	11/18/2018	0	0	0	NA
Y1	7016	1	High	11/18/2018	0	0	0	NA
Y1	7017	1	High	11/18/2018	0	0	0	NA
Y1	7022	1	High	11/18/2018	0	0	0	NA
Y1	7024	1	High	11/18/2018	0	0	0	NA
Y1	7033	1	High	11/18/2018	0	0	0.15	0
Y1	7036	1	High	11/18/2018	0	0	0	NA
Y1	7048	1	High	11/18/2018	0	0	0	NA
Y1	7050	1	High	11/18/2018	0.465113237	0.887792208	14.83333333	31.35594856
Y1	7051	1	High	11/18/2018	0	0	0	NA
Y1	7082	1	High	11/18/2018	0	0	0	NA
Y1	7174	1	High	11/18/2018	0	0	0	NA
Y1	7005	1	Low	11/18/2018	0	0	0	NA
Y1	7021	1	Low	11/18/2018	0	0	0	NA
Y1	7035	1	Low	11/18/2018	0	0	0	NA
Y1	7055	1	Low	11/18/2018	0	0	0	NA
Y1	7056	1	Low	11/18/2018	0	0	0	NA
Y1	7068	1	Low	11/18/2018	0	0	0	NA
Y1	7089	1	Low	11/18/2018	0	0	0	NA
Y1	7090	1	Low	11/18/2018	0.205703972	0.455778894	4.766666667	43.15467944
Y1	7098	1	Low	11/18/2018	0	0	0	NA
Y1	7123	1	Low	11/18/2018	0	0	0	NA
Y1	7013	1	Avg	11/19/2018	0	0	0	NA
Y1	7015	1	Avg	11/19/2018	1.526926749	2.609534883	67.03333333	22.77861883
Y1	7027	1	Avg	11/19/2018	0.130180904	0.28	21.65	6.012974781
Y1	7058	1	Avg	11/19/2018	0	0	0	NA
Y1	7079	1	Avg	11/19/2018	0	0	0	NA
Y1	7086	1	Avg	11/19/2018	0	0	0	NA
Y1	7088	1	Avg	11/19/2018	0	0	0	NA
Y1	7092	1	Avg	11/19/2018	0	0	0	NA
Y1	7094	1	Avg	11/19/2018	0	0	0	NA
Y1	7136	1	Avg	11/19/2018	0.814560512	1.804824117	15.13333333	53.82558449
Y1	7140	1	Avg	11/19/2018	0	0	0	NA
Y1	7144	1	Avg	11/19/2018	0	0	0	NA
Y1	7157	1	Avg	11/19/2018	0.889766066	1.783272725	45.58333333	19.51954807
Y1	7197	1	Avg	11/19/2018	0	0	0	NA
Y1	7004	1	High	11/19/2018	0	0	0	NA
Y1	7014	1	High	11/19/2018	0	0	0	NA
Y1	7016	1	High	11/19/2018	0	0	0	NA
Y1	7017	1	High	11/19/2018	0.116346348	0.2375	4.133333333	28.14831
Y1	7022	1	High	11/19/2018	0	0	0	NA
Y1	7024	1	High	11/19/2018	0.1190679	0.237556561	2.6	45.79534615
Y1	7033	1	High	11/19/2018	0	0	0	NA
Y1	7036	1	High	11/19/2018	0	0	0	NA
Y1	7048	1	High	11/19/2018	0	0	0	NA
Y1	7050	1	High	11/19/2018	0.429098032	0.819047619	28.86666667	14.8648279
Y1	7051	1	High	11/19/2018	0.071712895	0.147757009	30.55	2.347394272
Y1	7082	1	High	11/19/2018	1.50764909	2.915614036	74.28333333	20.29592672
Y1	7174	1	High	11/19/2018	0	0	0	NA
Y1	7005	1	Low	11/19/2018	0.432227818	0.894741787	16.38333333	26.3821659
Y1	7021	1	Low	11/19/2018	0	0	0	NA
Y1	7035	1	Low	11/19/2018	0	0	0	NA
Y1	7055	1	Low	11/19/2018	0	0	0	NA
Y1	7056	1	Low	11/19/2018	0	0	0	NA
Y1	7068	1	Low	11/19/2018	0	0	0	NA
Y1	7089	1	Low	11/19/2018	0	0	0	NA
Y1	7090	1	Low	11/19/2018	0	0	0	NA
Y1	7098	1	Low	11/19/2018	0.120020443	0.231091703	2.183333333	54.97119527
Y1	7123	1	Low	11/19/2018	0	0	0	NA
Y1	7013	1	Avg	11/20/2018	0	0	0	NA
Y1	7015	1	Avg	11/20/2018	0.749333984	1.280620155	25.93333333	28.89462663
Y1	7027	1	Avg	11/20/2018	0	0	0	NA
Y1	7058	1	Avg	11/20/2018	0	0	0	NA
Y1	7079	1	Avg	11/20/2018	0	0	0	NA
Y1	7086	1	Avg	11/20/2018	0	0	0	NA
Y1	7088	1	Avg	11/20/2018	0	0	0	NA
Y1	7092	1	Avg	11/20/2018	0	0	0	NA
Y1	7094	1	Avg	11/20/2018	0	0	0	NA
Y1	7136	1	Avg	11/20/2018	0	0	0	NA
Y1	7140	1	Avg	11/20/2018	0	0	0	NA
Y1	7144	1	Avg	11/20/2018	0	0	0	NA
Y1	7157	1	Avg	11/20/2018	0	0	0	NA
Y1	7197	1	Avg	11/20/2018	0.152951223	0.307945207	6.133333333	24.9376994
Y1	7004	1	High	11/20/2018	0	0	0	NA
Y1	7014	1	High	11/20/2018	0	0	0	NA
Y1	7016	1	High	11/20/2018	0	0	0	NA
Y1	7017	1	High	11/20/2018	0	0	0	NA
Y1	7022	1	High	11/20/2018	0	0	0	NA
Y1	7024	1	High	11/20/2018	0.008572889	0.017104073	0.383333333	22.36405826
Y1	7033	1	High	11/20/2018	0	0	0.5	0
Y1	7036	1	High	11/20/2018	0.016011798	0.032534563	1.95	8.211178462
Y1	7048	1	High	11/20/2018	0.260770041	0.499913044	12.6	20.696035
Y1	7050	1	High	11/20/2018	0	0	0	NA
Y1	7051	1	High	11/20/2018	0	0	0	NA
Y1	7082	1	High	11/20/2018	0	0	0	NA
Y1	7174	1	High	11/20/2018	0	0	0	NA
Y1	7005	1	Low	11/20/2018	0	0	0.733333333	0
Y1	7021	1	Low	11/20/2018	0	0	0	NA
Y1	7035	1	Low	11/20/2018	0	0	0	NA
Y1	7055	1	Low	11/20/2018	0	0	0	NA
Y1	7056	1	Low	11/20/2018	0	0	0	NA
Y1	7068	1	Low	11/20/2018	0	0	0	NA
Y1	7089	1	Low	11/20/2018	0	0	0	NA
Y1	7090	1	Low	11/20/2018	0	0	0	NA
Y1	7098	1	Low	11/20/2018	0	0	0	NA
Y1	7123	1	Low	11/20/2018	0	0	0	NA
Y2	8013	1	Avg	11/20/2019	0	0	0	NA
Y2	8020	1	Avg	11/20/2019	0	0	0	NA
Y2	8029	1	Avg	11/20/2019	0	0	0	NA
Y2	8032	1	Avg	11/20/2019	0	0	0	NA
Y2	8044	1	Avg	11/20/2019	0	0	0	NA
Y2	8073	1	Avg	11/20/2019	0	0	0	NA
Y2	8075	1	Avg	11/20/2019	4.02	8.360934122	29.18333333	137.7498572
Y2	8082	1	Avg	11/20/2019	0	0	0	NA
Y2	8126	1	Avg	11/20/2019	0	0	0.25	0
Y2	8155	1	Avg	11/20/2019	1.8	3.511791112	35.46666667	50.7518797
Y2	8158	1	Avg	11/20/2019	0	0	0	NA
Y2	18055	1	Avg	11/20/2019	0	0	0	NA
Y2	8008	1	High	11/20/2019	2.32	5.192617924	46.95	49.4142705
Y2	8023	1	High	11/20/2019	0	0	0	NA
Y2	8043	1	High	11/20/2019	1.42	2.782725935	4.283333333	331.5175097
Y2	8051	1	High	11/20/2019	2.37	5.072776578	39.03333333	60.71733561
Y2	8054	1	High	11/20/2019	0	0	0	NA
Y2	8091	1	High	11/20/2019	0	0	0	NA
Y2	8098	1	High	11/20/2019	0	0	0	NA
Y2	8109	1	High	11/20/2019	0	0	0	NA
Y2	8124	1	High	11/20/2019	0	0	0	NA
Y2	8132	1	High	11/20/2019	0	0	0	NA
Y2	8141	1	High	11/20/2019	0	0	0	NA
Y2	18069	1	High	11/20/2019	0	0	0	NA
Y2	8002	1	Low	11/20/2019	0	0	0	NA
Y2	8016	1	Low	11/20/2019	0.02	0.039193323	0.1	200
Y2	8026	1	Low	11/20/2019	0	0	0	NA
Y2	8046	1	Low	11/20/2019	0	0	0	NA
Y2	8068	1	Low	11/20/2019	0	0	0	NA
Y2	8074	1	Low	11/20/2019	0	0	0	NA
Y2	8131	1	Low	11/20/2019	0	0	0	NA
Y2	8174	1	Low	11/20/2019	0.19	0.412688315	1.366666667	139.0243902
Y2	8177	1	Low	11/20/2019	0	0	0	NA
Y1	7013	1	Avg	11/21/2018	0	0	0	NA
Y1	7015	1	Avg	11/21/2018	0	0	0	NA
Y1	7027	1	Avg	11/21/2018	0	0	0	NA
Y1	7058	1	Avg	11/21/2018	0.679480815	1.461463412	23.93333333	28.3905633
Y1	7079	1	Avg	11/21/2018	0	0	0	NA
Y1	7086	1	Avg	11/21/2018	0	0	0	NA
Y1	7088	1	Avg	11/21/2018	0	0	0	NA
Y1	7092	1	Avg	11/21/2018	0	0	0	NA
Y1	7094	1	Avg	11/21/2018	0	0	0	NA
Y1	7136	1	Avg	11/21/2018	0	0	0	NA
Y1	7140	1	Avg	11/21/2018	0	0	0	NA
Y1	7144	1	Avg	11/21/2018	0	0	0	NA
Y1	7157	1	Avg	11/21/2018	0	0	0	NA
Y1	7197	1	Avg	11/21/2018	0	0	0	NA
Y1	7004	1	High	11/21/2018	0	0	0	NA
Y1	7014	1	High	11/21/2018	0	0	0	NA
Y1	7016	1	High	11/21/2018	0	0	0	NA
Y1	7017	1	High	11/21/2018	0	0	0	NA
Y1	7022	1	High	11/21/2018	0	0	0	NA
Y1	7024	1	High	11/21/2018	0	0	0	NA
Y1	7033	1	High	11/21/2018	0.462799918	0.910982144	17.8	25.99999539
Y1	7036	1	High	11/21/2018	0	0	0	NA
Y1	7048	1	High	11/21/2018	0	0	1.316666667	0
Y1	7050	1	High	11/21/2018	0	0	0	NA
Y1	7051	1	High	11/21/2018	0	0	0	NA
Y1	7082	1	High	11/21/2018	0	0	0	NA
Y1	7174	1	High	11/21/2018	0	0	0	NA
Y1	7005	1	Low	11/21/2018	0	0	0	NA
Y1	7021	1	Low	11/21/2018	0	0	0	NA
Y1	7035	1	Low	11/21/2018	0	0	0	NA
Y1	7055	1	Low	11/21/2018	0	0	0	NA
Y1	7056	1	Low	11/21/2018	0	0	0	NA
Y1	7068	1	Low	11/21/2018	0	0	0	NA
Y1	7089	1	Low	11/21/2018	0	0	0	NA
Y1	7090	1	Low	11/21/2018	0	0	0	NA
Y1	7098	1	Low	11/21/2018	0	0	0	NA
Y1	7123	1	Low	11/21/2018	0	0	0	NA
Y2	8013	1	Avg	11/21/2019	0	0	0	NA
Y2	8020	1	Avg	11/21/2019	0	0	0	NA
Y2	8029	1	Avg	11/21/2019	0	0	0	NA
Y2	8032	1	Avg	11/21/2019	0.32	0.671885538	3.75	85.33333333
Y2	8044	1	Avg	11/21/2019	0	0	0	NA
Y2	8073	1	Avg	11/21/2019	0	0	0	NA
Y2	8075	1	Avg	11/21/2019	0.74	1.539077425	46.2	16.01731602
Y2	8082	1	Avg	11/21/2019	0	0	0	NA
Y2	8126	1	Avg	11/21/2019	0	0	0	NA
Y2	8155	1	Avg	11/21/2019	0.43	0.838927877	2.9	148.2758621
Y2	8158	1	Avg	11/21/2019	0.12	0.242710945	0.45	266.6666667
Y2	18055	1	Avg	11/21/2019	0	0	0	NA
Y2	8008	1	High	11/21/2019	2.45	5.483583583	72.43333333	33.82420617
Y2	8023	1	High	11/21/2019	0	0	0	NA
Y2	8043	1	High	11/21/2019	1.46	2.861112581	11.6	125.862069
Y2	8051	1	High	11/21/2019	0.97	2.076199697	10.98333333	88.31562974
Y2	8054	1	High	11/21/2019	0	0	0	NA
Y2	8091	1	High	11/21/2019	6.66	13.91734468	113.2333333	58.81660288
Y2	8098	1	High	11/21/2019	0.65	1.339257825	12.25	53.06122449
Y2	8109	1	High	11/21/2019	0	0	0	NA
Y2	8124	1	High	11/21/2019	3.61	7.726887531	74.38333333	48.53237732
Y2	8132	1	High	11/21/2019	0	0	0	NA
Y2	8141	1	High	11/21/2019	0	0	5.433333333	0
Y2	18069	1	High	11/21/2019	0.87	1.689888322	39.71666667	21.90516156
Y2	8002	1	Low	11/21/2019	8.65	18.24880501	91.45	94.58720612
Y2	8016	1	Low	11/21/2019	0.8	1.567732921	10.48333333	76.31160572
Y2	8026	1	Low	11/21/2019	0	0	0	NA
Y2	8046	1	Low	11/21/2019	0	0	0	NA
Y2	8068	1	Low	11/21/2019	2.33	5.111218805	29.86666667	78.01339286
Y2	8074	1	Low	11/21/2019	0.05	0.097549753	0.333333333	150
Y2	8131	1	Low	11/21/2019	0	0	0	NA
Y2	8174	1	Low	11/21/2019	0	0	1.566666667	0
Y2	8177	1	Low	11/21/2019	0.03	0.062690742	2.733333333	10.97560976
Y1	7013	1	Avg	11/22/2018	0	0	0	NA
Y1	7015	1	Avg	11/22/2018	0	0	0	NA
Y1	7027	1	Avg	11/22/2018	0	0	0	NA
Y1	7058	1	Avg	11/22/2018	0.22167041	0.476780487	8.583333333	25.82567883
Y1	7079	1	Avg	11/22/2018	0	0	0	NA
Y1	7086	1	Avg	11/22/2018	0	0	0	NA
Y1	7088	1	Avg	11/22/2018	0	0	0	NA
Y1	7092	1	Avg	11/22/2018	0	0	0	NA
Y1	7094	1	Avg	11/22/2018	0.003628736	0.007079646	6.066666667	0.598143297
Y1	7136	1	Avg	11/22/2018	1.866258925	4.135075377	57.7	32.34417548
Y1	7140	1	Avg	11/22/2018	0.01587572	0.033018868	1.55	10.2424
Y1	7144	1	Avg	11/22/2018	0	0	0	NA
Y1	7157	1	Avg	11/22/2018	0	0	0.15	0
Y1	7197	1	Avg	11/22/2018	0.34414025	0.692876712	18.41666667	18.68634842
Y1	7004	1	High	11/22/2018	0	0	0	NA
Y1	7014	1	High	11/22/2018	0	0	0	NA
Y1	7016	1	High	11/22/2018	0	0	0	NA
Y1	7017	1	High	11/22/2018	0	0	0	NA
Y1	7022	1	High	11/22/2018	0	0	0	NA
Y1	7024	1	High	11/22/2018	0	0	0	NA
Y1	7033	1	High	11/22/2018	0	0	0	NA
Y1	7036	1	High	11/22/2018	0.83007336	1.686635945	58.33333333	14.22982903
Y1	7048	1	High	11/22/2018	0	0	0	NA
Y1	7050	1	High	11/22/2018	0.364234376	0.695238095	7.716666667	47.20099905
Y1	7051	1	High	11/22/2018	0	0	0	NA
Y1	7082	1	High	11/22/2018	0	0	0	NA
Y1	7174	1	High	11/22/2018	0	0	0	NA
Y1	7005	1	Low	11/22/2018	0	0	0	NA
Y1	7021	1	Low	11/22/2018	0	0	0	NA
Y1	7035	1	Low	11/22/2018	0	0	0	NA
Y1	7055	1	Low	11/22/2018	0	0	0	NA
Y1	7056	1	Low	11/22/2018	3.760640553	6.477187499	123.7	30.40129792
Y1	7068	1	Low	11/22/2018	0	0	0	NA
Y1	7089	1	Low	11/22/2018	0	0	0	NA
Y1	7090	1	Low	11/22/2018	0.025718666	0.056984924	0.45	57.15259111
Y1	7098	1	Low	11/22/2018	0	0	0	NA
Y1	7123	1	Low	11/22/2018	0	0	0	NA
Y2	8013	1	Avg	11/22/2019	0	0	0	NA
Y2	8020	1	Avg	11/22/2019	0	0	0	NA
Y2	8029	1	Avg	11/22/2019	0	0	0	NA
Y2	8032	1	Avg	11/22/2019	0.47	0.986831883	10.13333333	46.38157895
Y2	8044	1	Avg	11/22/2019	0	0	0	NA
Y2	8073	1	Avg	11/22/2019	0.83	1.686486884	44.83333333	18.51301115
Y2	8075	1	Avg	11/22/2019	0	0	0	NA
Y2	8082	1	Avg	11/22/2019	0	0	0	NA
Y2	8126	1	Avg	11/22/2019	0	0	0	NA
Y2	8155	1	Avg	11/22/2019	0	0	0	NA
Y2	8158	1	Avg	11/22/2019	0	0	0	NA
Y2	18055	1	Avg	11/22/2019	0.15	0.324209474	1.75	85.71428571
Y2	8008	1	High	11/22/2019	0.36	0.805751057	3.55	101.4084507
Y2	8023	1	High	11/22/2019	1.04	2.142812521	21.75	47.81609195
Y2	8043	1	High	11/22/2019	0	0	0	NA
Y2	8051	1	High	11/22/2019	0.09	0.192637085	1.283333333	70.12987013
Y2	8054	1	High	11/22/2019	0	0	0	NA
Y2	8091	1	High	11/22/2019	0.22	0.459732107	4.383333333	50.19011407
Y2	8098	1	High	11/22/2019	0	0	0	NA
Y2	8109	1	High	11/22/2019	0.15	0.317974676	0.483333333	310.3448276
Y2	8124	1	High	11/22/2019	0	0	0	NA
Y2	8132	1	High	11/22/2019	1.49	3.220480771	15.95	93.4169279
Y2	8141	1	High	11/22/2019	0	0	0	NA
Y2	18069	1	High	11/22/2019	0.44	0.854656163	49.05	8.970438328
Y2	8002	1	Low	11/22/2019	0.23	0.485228341	4.733333333	48.5915493
Y2	8016	1	Low	11/22/2019	1.79	3.507802411	28.41666667	62.99120235
Y2	8026	1	Low	11/22/2019	0	0	0	NA
Y2	8046	1	Low	11/22/2019	0	0	0	NA
Y2	8068	1	Low	11/22/2019	0	0	0	NA
Y2	8074	1	Low	11/22/2019	0	0	0	NA
Y2	8131	1	Low	11/22/2019	0	0	0	NA
Y2	8174	1	Low	11/22/2019	0.26	0.564731379	3.033333333	85.71428571
Y2	8177	1	Low	11/22/2019	0.25	0.522422848	0.416666667	600
Y1	7013	1	Avg	11/23/2018	0	0	0	NA
Y1	7015	1	Avg	11/23/2018	0	0	0	NA
Y1	7027	1	Avg	11/23/2018	0	0	0	NA
Y1	7058	1	Avg	11/23/2018	1.283710719	2.76107317	100.1166667	12.82214802
Y1	7079	1	Avg	11/23/2018	0	0	0	NA
Y1	7086	1	Avg	11/23/2018	1.551329998	3.109181816	92.46666667	16.77718094
Y1	7088	1	Avg	11/23/2018	0	0	0	NA
Y1	7092	1	Avg	11/23/2018	0	0	0	NA
Y1	7094	1	Avg	11/23/2018	0.305085979	0.595221239	8.1	37.66493568
Y1	7136	1	Avg	11/23/2018	0	0	0.133333333	0
Y1	7140	1	Avg	11/23/2018	0	0	0	NA
Y1	7144	1	Avg	11/23/2018	0	0	0	NA
Y1	7157	1	Avg	11/23/2018	0	0	0	NA
Y1	7197	1	Avg	11/23/2018	0	0	0.866666667	0
Y1	7004	1	High	11/23/2018	0	0	0	NA
Y1	7014	1	High	11/23/2018	0	0	0	NA
Y1	7016	1	High	11/23/2018	0	0	0	NA
Y1	7017	1	High	11/23/2018	0	0	0	NA
Y1	7022	1	High	11/23/2018	0	0	0	NA
Y1	7024	1	High	11/23/2018	0	0	0	NA
Y1	7033	1	High	11/23/2018	0	0	0	NA
Y1	7036	1	High	11/23/2018	0	0	0	NA
Y1	7048	1	High	11/23/2018	0.130498418	0.250173912	2.283333333	57.15259182
Y1	7050	1	High	11/23/2018	0.202211313	0.385974025	6.066666667	33.33153511
Y1	7051	1	High	11/23/2018	0	0	0	NA
Y1	7082	1	High	11/23/2018	0	0	0	NA
Y1	7174	1	High	11/23/2018	0	0	0	NA
Y1	7005	1	Low	11/23/2018	0	0	0	NA
Y1	7021	1	Low	11/23/2018	0	0	0	NA
Y1	7035	1	Low	11/23/2018	0	0	0	NA
Y1	7055	1	Low	11/23/2018	0	0	0	NA
Y1	7056	1	Low	11/23/2018	0	0	0	NA
Y1	7068	1	Low	11/23/2018	0	0	0	NA
Y1	7089	1	Low	11/23/2018	0	0	0	NA
Y1	7090	1	Low	11/23/2018	0	0	0	NA
Y1	7098	1	Low	11/23/2018	0	0	0	NA
Y1	7123	1	Low	11/23/2018	0	0	0	NA
Y2	8013	1	Avg	11/23/2019	0	0	0	NA
Y2	8020	1	Avg	11/23/2019	0	0	0	NA
Y2	8029	1	Avg	11/23/2019	0	0	0	NA
Y2	8032	1	Avg	11/23/2019	0	0	0	NA
Y2	8044	1	Avg	11/23/2019	0	0	0	NA
Y2	8073	1	Avg	11/23/2019	0.05	0.101595595	6.283333333	7.957559682
Y2	8075	1	Avg	11/23/2019	0	0	0	NA
Y2	8082	1	Avg	11/23/2019	0	0	0	NA
Y2	8126	1	Avg	11/23/2019	0	0	0	NA
Y2	8155	1	Avg	11/23/2019	1.79	3.492281161	45.53333333	39.31185944
Y2	8158	1	Avg	11/23/2019	0	0	0	NA
Y2	18055	1	Avg	11/23/2019	0	0	0	NA
Y2	8008	1	High	11/23/2019	0	0	0	NA
Y2	8023	1	High	11/23/2019	0.37	0.762346762	3.766666667	98.2300885
Y2	8043	1	High	11/23/2019	0.5	0.979833076	4.55	109.8901099
Y2	8051	1	High	11/23/2019	0.55	1.177226632	12.26666667	44.83695652
Y2	8054	1	High	11/23/2019	0.09	0.198416198	0.766666667	117.3913043
Y2	8091	1	High	11/23/2019	0	0	0	NA
Y2	8098	1	High	11/23/2019	1.09	2.245832353	4.45	244.9438202
Y2	8109	1	High	11/23/2019	0.14	0.296776364	2.333333333	60
Y2	8124	1	High	11/23/2019	0	0	0	NA
Y2	8132	1	High	11/23/2019	0	0	0	NA
Y2	8141	1	High	11/23/2019	0	0	0	NA
Y2	18069	1	High	11/23/2019	0.23	0.446752085	2.733333333	84.14634146
Y2	8002	1	Low	11/23/2019	2.64	5.569577483	41.71666667	63.28405913
Y2	8016	1	Low	11/23/2019	0.02	0.039193323	0.6	33.33333333
Y2	8026	1	Low	11/23/2019	0	0	0	NA
Y2	8046	1	Low	11/23/2019	0	0	0	NA
Y2	8068	1	Low	11/23/2019	1.15	2.52270456	21.75	52.87356322
Y2	8074	1	Low	11/23/2019	0	0	0	NA
Y2	8131	1	Low	11/23/2019	0	0	0	NA
Y2	8174	1	Low	11/23/2019	0.07	0.152043063	1.116666667	62.68656716
Y2	8177	1	Low	11/23/2019	0.34	0.710495074	5.516666667	61.63141994
Y1	7013	1	Avg	11/24/2018	0	0	0	NA
Y1	7015	1	Avg	11/24/2018	0	0	0	NA
Y1	7027	1	Avg	11/24/2018	0	0	0	NA
Y1	7058	1	Avg	11/24/2018	0.00680388	0.014634146	2.95	2.3064
Y1	7079	1	Avg	11/24/2018	0	0	0	NA
Y1	7086	1	Avg	11/24/2018	0	0	0	NA
Y1	7088	1	Avg	11/24/2018	0	0	0	NA
Y1	7092	1	Avg	11/24/2018	0	0	0	NA
Y1	7094	1	Avg	11/24/2018	0	0	0	NA
Y1	7136	1	Avg	11/24/2018	0	0	0	NA
Y1	7140	1	Avg	11/24/2018	0	0	0	NA
Y1	7144	1	Avg	11/24/2018	0	0	0	NA
Y1	7157	1	Avg	11/24/2018	2.229132525	4.467636364	57.9	38.49969819
Y1	7197	1	Avg	11/24/2018	0	0	0	NA
Y1	7004	1	High	11/24/2018	0	0	0	NA
Y1	7014	1	High	11/24/2018	0	0	0	NA
Y1	7016	1	High	11/24/2018	0.543403216	1.124882629	33.88333333	16.03747809
Y1	7017	1	High	11/24/2018	0	0	0	NA
Y1	7022	1	High	11/24/2018	0	0	0	NA
Y1	7024	1	High	11/24/2018	0	0	0	NA
Y1	7033	1	High	11/24/2018	0	0	0	NA
Y1	7036	1	High	11/24/2018	0	0	0	NA
Y1	7048	1	High	11/24/2018	0	0	0	NA
Y1	7050	1	High	11/24/2018	0	0	0	NA
Y1	7051	1	High	11/24/2018	0	0	0	NA
Y1	7082	1	High	11/24/2018	0	0	0	NA
Y1	7174	1	High	11/24/2018	0	0	0	NA
Y1	7005	1	Low	11/24/2018	0	0	0	NA
Y1	7021	1	Low	11/24/2018	0	0	0	NA
Y1	7035	1	Low	11/24/2018	0	0	0	NA
Y1	7055	1	Low	11/24/2018	0	0	0	NA
Y1	7056	1	Low	11/24/2018	1.541350975	2.654765625	37.08333333	41.56452067
Y1	7068	1	Low	11/24/2018	0	0	0	NA
Y1	7089	1	Low	11/24/2018	0	0	0	NA
Y1	7090	1	Low	11/24/2018	0	0	0	NA
Y1	7098	1	Low	11/24/2018	0	0	0	NA
Y1	7123	1	Low	11/24/2018	0	0	0	NA
Y2	8013	1	Avg	11/24/2019	0	0	0	NA
Y2	8020	1	Avg	11/24/2019	0	0	0	NA
Y2	8029	1	Avg	11/24/2019	0.57	1.132104432	23.7	24.05063291
Y2	8032	1	Avg	11/24/2019	0	0	0	NA
Y2	8044	1	Avg	11/24/2019	0.5	1.070206029	0.983333333	508.4745763
Y2	8073	1	Avg	11/24/2019	0.17	0.345425024	30.26666667	5.616740088
Y2	8075	1	Avg	11/24/2019	0	0	0	NA
Y2	8082	1	Avg	11/24/2019	0	0	0	NA
Y2	8126	1	Avg	11/24/2019	0	0	0	NA
Y2	8155	1	Avg	11/24/2019	0	0	0	NA
Y2	8158	1	Avg	11/24/2019	0.46	0.930391957	5.5	83.63636364
Y2	18055	1	Avg	11/24/2019	0	0	0	NA
Y2	8008	1	High	11/24/2019	0	0	0	NA
Y2	8023	1	High	11/24/2019	0.15	0.309059498	1.95	76.92307692
Y2	8043	1	High	11/24/2019	0	0	0	NA
Y2	8051	1	High	11/24/2019	0.05	0.107020603	2.5	20
Y2	8054	1	High	11/24/2019	0	0	0	NA
Y2	8091	1	High	11/24/2019	0	0	0	NA
Y2	8098	1	High	11/24/2019	0	0	0	NA
Y2	8109	1	High	11/24/2019	0	0	0	NA
Y2	8124	1	High	11/24/2019	1.54	3.29623457	19.78333333	77.84330244
Y2	8132	1	High	11/24/2019	0.68	1.469749613	17.88333333	38.02423113
Y2	8141	1	High	11/24/2019	0.06	0.127804314	1.516666667	39.56043956
Y2	18069	1	High	11/24/2019	0.33	0.640992122	9.083333333	36.33027523
Y2	8002	1	Low	11/24/2019	0	0	0	NA
Y2	8016	1	Low	11/24/2019	0	0	4.483333333	0
Y2	8026	1	Low	11/24/2019	0	0	0	NA
Y2	8046	1	Low	11/24/2019	0	0	0	NA
Y2	8068	1	Low	11/24/2019	0.25	0.548414035	7.433333333	33.632287
Y2	8074	1	Low	11/24/2019	0.26	0.507258716	12.5	20.8
Y2	8131	1	Low	11/24/2019	0	0	0	NA
Y2	8174	1	Low	11/24/2019	0	0	0	NA
Y2	8177	1	Low	11/24/2019	0	0	0	NA
Y1	7013	1	Avg	11/25/2018	0	0	0	NA
Y1	7015	1	Avg	11/25/2018	0.52902435	0.904108528	20.45	25.86916137
Y1	7027	1	Avg	11/25/2018	0	0	0	NA
Y1	7058	1	Avg	11/25/2018	0	0	0	NA
Y1	7079	1	Avg	11/25/2018	0	0	0	NA
Y1	7086	1	Avg	11/25/2018	0.043000522	0.086181819	3.45	12.46391942
Y1	7088	1	Avg	11/25/2018	0	0	0	NA
Y1	7092	1	Avg	11/25/2018	0	0	0	NA
Y1	7094	1	Avg	11/25/2018	0	0	0	NA
Y1	7136	1	Avg	11/25/2018	0	0	0	NA
Y1	7140	1	Avg	11/25/2018	0	0	0	NA
Y1	7144	1	Avg	11/25/2018	0	0	0	NA
Y1	7157	1	Avg	11/25/2018	0	0	0	NA
Y1	7197	1	Avg	11/25/2018	0	0	0	NA
Y1	7004	1	High	11/25/2018	0.323093582	0.627577093	10.83333333	29.82402295
Y1	7014	1	High	11/25/2018	0	0	0	NA
Y1	7016	1	High	11/25/2018	0	0	0	NA
Y1	7017	1	High	11/25/2018	0	0	0	NA
Y1	7022	1	High	11/25/2018	0	0	0	NA
Y1	7024	1	High	11/25/2018	0	0	0	NA
Y1	7033	1	High	11/25/2018	0	0	0	NA
Y1	7036	1	High	11/25/2018	0	0	0	NA
Y1	7048	1	High	11/25/2018	0	0	0	NA
Y1	7050	1	High	11/25/2018	0.811340011	1.54865801	31.08333333	26.10209151
Y1	7051	1	High	11/25/2018	0	0	0	NA
Y1	7082	1	High	11/25/2018	1.933163744	3.73850877	150.2333333	12.86774181
Y1	7174	1	High	11/25/2018	0	0	0	NA
Y1	7005	1	Low	11/25/2018	0.015240691	0.031549295	0.266666667	57.15259125
Y1	7021	1	Low	11/25/2018	0	0	0	NA
Y1	7035	1	Low	11/25/2018	0	0	0	NA
Y1	7055	1	Low	11/25/2018	0	0	0	NA
Y1	7056	1	Low	11/25/2018	0	0	0	NA
Y1	7068	1	Low	11/25/2018	0	0	0	NA
Y1	7089	1	Low	11/25/2018	0	0	0	NA
Y1	7090	1	Low	11/25/2018	0	0	0	NA
Y1	7098	1	Low	11/25/2018	3.199184376	6.159825328	125.0833333	25.57642406
Y1	7123	1	Low	11/25/2018	0	0	0	NA
Y2	8013	1	Avg	11/25/2019	0	0	0	NA
Y2	8020	1	Avg	11/25/2019	0	0	0	NA
Y2	8029	1	Avg	11/25/2019	0	0	0	NA
Y2	8032	1	Avg	11/25/2019	0	0	0	NA
Y2	8044	1	Avg	11/25/2019	0	0	0	NA
Y2	8073	1	Avg	11/25/2019	0	0	0	NA
Y2	8075	1	Avg	11/25/2019	0	0	0	NA
Y2	8082	1	Avg	11/25/2019	0	0	0	NA
Y2	8126	1	Avg	11/25/2019	0	0	0	NA
Y2	8155	1	Avg	11/25/2019	0	0	0	NA
Y2	8158	1	Avg	11/25/2019	0	0	0	NA
Y2	18055	1	Avg	11/25/2019	0	0	0	NA
Y2	8008	1	High	11/25/2019	0	0	0	NA
Y2	8023	1	High	11/25/2019	0	0	0	NA
Y2	8043	1	High	11/25/2019	0.54	1.058219722	6.4	84.375
Y2	8051	1	High	11/25/2019	0	0	0	NA
Y2	8054	1	High	11/25/2019	0	0	0	NA
Y2	8091	1	High	11/25/2019	0	0	0	NA
Y2	8098	1	High	11/25/2019	0	0	0	NA
Y2	8109	1	High	11/25/2019	0	0	0	NA
Y2	8124	1	High	11/25/2019	0	0	0	NA
Y2	8132	1	High	11/25/2019	0	0	0	NA
Y2	8141	1	High	11/25/2019	0	0	0	NA
Y2	18069	1	High	11/25/2019	0	0	0	NA
Y2	8002	1	Low	11/25/2019	0	0	0	NA
Y2	8016	1	Low	11/25/2019	0	0	0	NA
Y2	8026	1	Low	11/25/2019	0	0	0	NA
Y2	8046	1	Low	11/25/2019	0	0	0	NA
Y2	8068	1	Low	11/25/2019	0	0	0	NA
Y2	8074	1	Low	11/25/2019	0	0	0	NA
Y2	8131	1	Low	11/25/2019	0	0	0	NA
Y2	8174	1	Low	11/25/2019	0	0	0	NA
Y2	8177	1	Low	11/25/2019	0	0	0	NA
Y1	7013	1	Avg	11/26/2018	0	0	0	NA
Y1	7015	1	Avg	11/26/2018	0.963429408	1.646511628	21.03333333	45.80488469
Y1	7027	1	Avg	11/26/2018	0.002721552	0.005853659	0.316666667	8.594374737
Y1	7058	1	Avg	11/26/2018	0	0	0	NA
Y1	7079	1	Avg	11/26/2018	0.421568405	0.801206897	21.66666667	19.45700331
Y1	7086	1	Avg	11/26/2018	0	0	0	NA
Y1	7088	1	Avg	11/26/2018	0	0	0	NA
Y1	7092	1	Avg	11/26/2018	0.185700565	0.34991453	6.533333333	28.42355587
Y1	7094	1	Avg	11/26/2018	0	0	0	NA
Y1	7136	1	Avg	11/26/2018	1.423734569	3.154572863	66.33333333	21.46333521
Y1	7140	1	Avg	11/26/2018	0	0	0	NA
Y1	7144	1	Avg	11/26/2018	0	0	0	NA
Y1	7157	1	Avg	11/26/2018	0	0	0	NA
Y1	7197	1	Avg	11/26/2018	0	0	0	NA
Y1	7004	1	High	11/26/2018	0.988694482	1.920440528	27.66666667	35.73594513
Y1	7014	1	High	11/26/2018	0.10886208	0.210526316	8	13.60776
Y1	7016	1	High	11/26/2018	1.227102437	2.540187792	107.3166667	11.43440693
Y1	7017	1	High	11/26/2018	0	0	0	NA
Y1	7022	1	High	11/26/2018	2.140001697	4.138508772	75.53333333	28.33188478
Y1	7024	1	High	11/26/2018	0	0	0	NA
Y1	7033	1	High	11/26/2018	0	0	0	NA
Y1	7036	1	High	11/26/2018	0	0	0	NA
Y1	7048	1	High	11/26/2018	0	0	0	NA
Y1	7050	1	High	11/26/2018	0.033112216	0.063203463	1.333333333	24.834162
Y1	7051	1	High	11/26/2018	0	0	0	NA
Y1	7082	1	High	11/26/2018	0	0	0	NA
Y1	7174	1	High	11/26/2018	0	0	0	NA
Y1	7005	1	Low	11/26/2018	0.325769774	0.674366196	14.18333333	22.9684917
Y1	7021	1	Low	11/26/2018	0	0	0	NA
Y1	7035	1	Low	11/26/2018	0	0	0	NA
Y1	7055	1	Low	11/26/2018	0	0	0	NA
Y1	7056	1	Low	11/26/2018	0	0	0	NA
Y1	7068	1	Low	11/26/2018	0	0	0	NA
Y1	7089	1	Low	11/26/2018	0	0	0	NA
Y1	7090	1	Low	11/26/2018	0.215274763	0.476984924	4.25	50.65288541
Y1	7098	1	Low	11/26/2018	0	0	0	NA
Y1	7123	1	Low	11/26/2018	0	0	0	NA
Y2	8013	1	Avg	11/26/2019	0	0	0	NA
Y2	8020	1	Avg	11/26/2019	0	0	0	NA
Y2	8029	1	Avg	11/26/2019	0	0	0	NA
Y2	8032	1	Avg	11/26/2019	0.25	0.524910576	0.183333333	1363.636364
Y2	8044	1	Avg	11/26/2019	0.05	0.107020603	6.883333333	7.263922518
Y2	8073	1	Avg	11/26/2019	2.83	5.7503107	41.68333333	67.89284286
Y2	8075	1	Avg	11/26/2019	0	0	0	NA
Y2	8082	1	Avg	11/26/2019	0	0	0	NA
Y2	8126	1	Avg	11/26/2019	0.62	1.366867141	5.483333333	113.0699088
Y2	8155	1	Avg	11/26/2019	0.33	0.64382837	7.816666667	42.21748401
Y2	8158	1	Avg	11/26/2019	0	0	0	NA
Y2	18055	1	Avg	11/26/2019	0	0	0	NA
Y2	8008	1	High	11/26/2019	2.05	4.588304631	45.9	44.66230937
Y2	8023	1	High	11/26/2019	3.75	7.726487454	8.4	446.4285714
Y2	8043	1	High	11/26/2019	0.23	0.450723215	9.566666667	24.04181185
Y2	8051	1	High	11/26/2019	4.64	9.931511951	96.53333333	48.06629834
Y2	8054	1	High	11/26/2019	0	0	0	NA
Y2	8091	1	High	11/26/2019	0	0	0	NA
Y2	8098	1	High	11/26/2019	0	0	0	NA
Y2	8109	1	High	11/26/2019	0	0	0	NA
Y2	8124	1	High	11/26/2019	1.23	2.632706832	10.93333333	112.5
Y2	8132	1	High	11/26/2019	0	0	0	NA
Y2	8141	1	High	11/26/2019	0	0	0	NA
Y2	18069	1	High	11/26/2019	1.26	2.447424466	38.55	32.6848249
Y2	8002	1	Low	11/26/2019	4.15	8.755207028	34.21666667	121.285923
Y2	8016	1	Low	11/26/2019	0	0	0.316666667	0
Y2	8026	1	Low	11/26/2019	1.7	3.824348484	8.883333333	191.369606
Y2	8046	1	Low	11/26/2019	0	0	0	NA
Y2	8068	1	Low	11/26/2019	2.43	5.330584419	49.61666667	48.97547867
Y2	8074	1	Low	11/26/2019	0	0	0	NA
Y2	8131	1	Low	11/26/2019	0.33	0.716774442	11.66666667	28.28571429
Y2	8174	1	Low	11/26/2019	0	0	0	NA
Y2	8177	1	Low	11/26/2019	0	0	0	NA
Y1	7013	1	Avg	11/27/2018	0	0	0	NA
Y1	7015	1	Avg	11/27/2018	0	0	0	NA
Y1	7027	1	Avg	11/27/2018	0	0	0	NA
Y1	7058	1	Avg	11/27/2018	0	0	0	NA
Y1	7079	1	Avg	11/27/2018	1.030833179	1.959137931	26.48333333	38.92384565
Y1	7086	1	Avg	11/27/2018	0	0	0	NA
Y1	7088	1	Avg	11/27/2018	0.247298358	0.484622221	7.666666667	32.25630757
Y1	7092	1	Avg	11/27/2018	0	0	0	NA
Y1	7094	1	Avg	11/27/2018	0	0	0	NA
Y1	7136	1	Avg	11/27/2018	0	0	0	NA
Y1	7140	1	Avg	11/27/2018	0	0	0	NA
Y1	7144	1	Avg	11/27/2018	0	0	0	NA
Y1	7157	1	Avg	11/27/2018	0	0	0	NA
Y1	7197	1	Avg	11/27/2018	0	0	0	NA
Y1	7004	1	High	11/27/2018	0	0	0	NA
Y1	7014	1	High	11/27/2018	0.013335605	0.025789474	0.233333333	57.15259286
Y1	7016	1	High	11/27/2018	0	0	0	NA
Y1	7017	1	High	11/27/2018	0	0	0	NA
Y1	7022	1	High	11/27/2018	0	0	0	NA
Y1	7024	1	High	11/27/2018	0	0	0	NA
Y1	7033	1	High	11/27/2018	0	0	0	NA
Y1	7036	1	High	11/27/2018	0.781448298	1.587834102	30.35	25.74788461
Y1	7048	1	High	11/27/2018	0	0	0	NA
Y1	7050	1	High	11/27/2018	0	0	0	NA
Y1	7051	1	High	11/27/2018	0	0	0	NA
Y1	7082	1	High	11/27/2018	0	0	0	NA
Y1	7174	1	High	11/27/2018	0	0	0	NA
Y1	7005	1	Low	11/27/2018	0	0	0	NA
Y1	7021	1	Low	11/27/2018	0	0	0	NA
Y1	7035	1	Low	11/27/2018	0	0	0	NA
Y1	7055	1	Low	11/27/2018	0	0	0	NA
Y1	7056	1	Low	11/27/2018	0	0	0	NA
Y1	7068	1	Low	11/27/2018	0	0	0	NA
Y1	7089	1	Low	11/27/2018	0	0	0	NA
Y1	7090	1	Low	11/27/2018	0	0	0	NA
Y1	7098	1	Low	11/27/2018	0	0	0	NA
Y1	7123	1	Low	11/27/2018	0	0	0	NA
Y2	8013	1	Avg	11/27/2019	0	0	0	NA
Y2	8020	1	Avg	11/27/2019	0	0	0	NA
Y2	8029	1	Avg	11/27/2019	0	0	0	NA
Y2	8032	1	Avg	11/27/2019	0	0	0	NA
Y2	8044	1	Avg	11/27/2019	0	0	1.116666667	0
Y2	8073	1	Avg	11/27/2019	0.01	0.020319119	0.5	20
Y2	8075	1	Avg	11/27/2019	0	0	0	NA
Y2	8082	1	Avg	11/27/2019	0	0	0	NA
Y2	8126	1	Avg	11/27/2019	0	0	0	NA
Y2	8155	1	Avg	11/27/2019	0	0	0	NA
Y2	8158	1	Avg	11/27/2019	0.19	0.38429233	2.516666667	75.49668874
Y2	18055	1	Avg	11/27/2019	0	0	0	NA
Y2	8008	1	High	11/27/2019	0	0	0	NA
Y2	8023	1	High	11/27/2019	0	0	0	NA
Y2	8043	1	High	11/27/2019	0	0	0	NA
Y2	8051	1	High	11/27/2019	0	0	0	NA
Y2	8054	1	High	11/27/2019	0	0	0	NA
Y2	8091	1	High	11/27/2019	0	0	0	NA
Y2	8098	1	High	11/27/2019	0	0	0	NA
Y2	8109	1	High	11/27/2019	0.92	1.950244679	52.43333333	17.54609027
Y2	8124	1	High	11/27/2019	0	0	0	NA
Y2	8132	1	High	11/27/2019	3.14	6.78678498	49.1	63.95112016
Y2	8141	1	High	11/27/2019	0	0	0	NA
Y2	18069	1	High	11/27/2019	0	0	0	NA
Y2	8002	1	Low	11/27/2019	0	0	0	NA
Y2	8016	1	Low	11/27/2019	2.66	5.212711962	61.66666667	43.13513514
Y2	8026	1	Low	11/27/2019	0	0	0	NA
Y2	8046	1	Low	11/27/2019	0	0	0	NA
Y2	8068	1	Low	11/27/2019	0	0	0	NA
Y2	8074	1	Low	11/27/2019	0.11	0.214609457	0.766666667	143.4782609
Y2	8131	1	Low	11/27/2019	0	0	0	NA
Y2	8174	1	Low	11/27/2019	0	0	0	NA
Y2	8177	1	Low	11/27/2019	0	0	0	NA
Y1	7013	1	Avg	11/28/2018	0	0	0	NA
Y1	7015	1	Avg	11/28/2018	0	0	0.166666667	0
Y1	7027	1	Avg	11/28/2018	0	0	0	NA
Y1	7058	1	Avg	11/28/2018	0	0	0	NA
Y1	7079	1	Avg	11/28/2018	0	0	0	NA
Y1	7086	1	Avg	11/28/2018	0.09811195	0.196636364	1.9	51.63786842
Y1	7088	1	Avg	11/28/2018	0.333299402	0.653155556	76.45	4.359704408
Y1	7092	1	Avg	11/28/2018	0.083823801	0.157948717	1.466666667	57.15259159
Y1	7094	1	Avg	11/28/2018	3.747214231	7.310796461	143.5166667	26.10995864
Y1	7136	1	Avg	11/28/2018	0	0	0	NA
Y1	7140	1	Avg	11/28/2018	0	0	0	NA
Y1	7144	1	Avg	11/28/2018	0	0	0	NA
Y1	7157	1	Avg	11/28/2018	0	0	0	NA
Y1	7197	1	Avg	11/28/2018	1.439338134	2.897899543	61.85	23.27143305
Y1	7004	1	High	11/28/2018	0	0	0	NA
Y1	7014	1	High	11/28/2018	0.199716558	0.386228071	13.3	15.01628256
Y1	7016	1	High	11/28/2018	0	0	0	NA
Y1	7017	1	High	11/28/2018	0.076203456	0.155555556	2.816666667	27.05448142
Y1	7022	1	High	11/28/2018	0	0	0	NA
Y1	7024	1	High	11/28/2018	0	0	0	NA
Y1	7033	1	High	11/28/2018	0.038328524	0.075446429	1.533333333	24.99686348
Y1	7036	1	High	11/28/2018	0	0	0	NA
Y1	7048	1	High	11/28/2018	0	0	0	NA
Y1	7050	1	High	11/28/2018	0.277053994	0.52883117	5.1	54.32431255
Y1	7051	1	High	11/28/2018	0	0	0	NA
Y1	7082	1	High	11/28/2018	0	0	0	NA
Y1	7174	1	High	11/28/2018	0	0	0	NA
Y1	7005	1	Low	11/28/2018	0	0	0	NA
Y1	7021	1	Low	11/28/2018	0	0	0	NA
Y1	7035	1	Low	11/28/2018	0	0	0	NA
Y1	7055	1	Low	11/28/2018	0	0	0	NA
Y1	7056	1	Low	11/28/2018	0	0	0	NA
Y1	7068	1	Low	11/28/2018	0	0	0	NA
Y1	7089	1	Low	11/28/2018	0.019549815	0.038654708	5.05	3.871250495
Y1	7090	1	Low	11/28/2018	0	0	0	NA
Y1	7098	1	Low	11/28/2018	0	0	0	NA
Y1	7123	1	Low	11/28/2018	0	0	0	NA
Y2	8013	1	Avg	11/28/2019	0	0	0	NA
Y2	8020	1	Avg	11/28/2019	0	0	0	NA
Y2	8029	1	Avg	11/28/2019	0	0	0	NA
Y2	8032	1	Avg	11/28/2019	0	0	0	NA
Y2	8044	1	Avg	11/28/2019	0.41	0.877568944	6.1	67.21311475
Y2	8073	1	Avg	11/28/2019	0.49	0.995636835	1.45	337.9310345
Y2	8075	1	Avg	11/28/2019	0.07	0.145588405	0.316666667	221.0526316
Y2	8082	1	Avg	11/28/2019	0	0	0	NA
Y2	8126	1	Avg	11/28/2019	0.1	0.220462442	0.833333333	120
Y2	8155	1	Avg	11/28/2019	0	0	0	NA
Y2	8158	1	Avg	11/28/2019	0	0	0	NA
Y2	18055	1	Avg	11/28/2019	0	0	0	NA
Y2	8008	1	High	11/28/2019	2.09	4.677832526	28.68333333	72.8646136
Y2	8023	1	High	11/28/2019	0.17	0.350267431	1.533333333	110.8695652
Y2	8043	1	High	11/28/2019	2.57	5.036342009	26.76666667	96.01494396
Y2	8051	1	High	11/28/2019	0.67	1.434076079	17.68333333	37.88878417
Y2	8054	1	High	11/28/2019	0	0	0	NA
Y2	8091	1	High	11/28/2019	3.66	7.6482705	42.83333333	85.44747082
Y2	8098	1	High	11/28/2019	0	0	0	NA
Y2	8109	1	High	11/28/2019	0	0	0	NA
Y2	8124	1	High	11/28/2019	1.17	2.504282108	18.08333333	64.70046083
Y2	8132	1	High	11/28/2019	0.92	1.988484771	10.2	90.19607843
Y2	8141	1	High	11/28/2019	0	0	0	NA
Y2	18069	1	High	11/28/2019	0.75	1.456800278	16.16666667	46.39175258
Y2	8002	1	Low	11/28/2019	1.88	3.966214268	21.76666667	86.37059724
Y2	8016	1	Low	11/28/2019	0	0	0	NA
Y2	8026	1	Low	11/28/2019	0	0	0	NA
Y2	8046	1	Low	11/28/2019	0	0	0	NA
Y2	8068	1	Low	11/28/2019	1.6	3.509849823	23.86666667	67.03910615
Y2	8074	1	Low	11/28/2019	0	0	0	NA
Y2	8131	1	Low	11/28/2019	0.25	0.543010941	1.666666667	150
Y2	8174	1	Low	11/28/2019	0	0	0	NA
Y2	8177	1	Low	11/28/2019	0.06	0.125381484	0.15	400
Y1	7013	1	Avg	11/29/2018	0	0	0	NA
Y1	7015	1	Avg	11/29/2018	0	0	0	NA
Y1	7027	1	Avg	11/29/2018	0	0	0	NA
Y1	7058	1	Avg	11/29/2018	0	0	0	NA
Y1	7079	1	Avg	11/29/2018	0	0	0	NA
Y1	7086	1	Avg	11/29/2018	0.194590968	0.39	14.38333333	13.52892014
Y1	7088	1	Avg	11/29/2018	0	0	0	NA
Y1	7092	1	Avg	11/29/2018	0	0	0	NA
Y1	7094	1	Avg	11/29/2018	0	0	0	NA
Y1	7136	1	Avg	11/29/2018	0	0	0	NA
Y1	7140	1	Avg	11/29/2018	0	0	0	NA
Y1	7144	1	Avg	11/29/2018	0	0	0	NA
Y1	7157	1	Avg	11/29/2018	0.014832458	0.029727272	1.05	14.12615048
Y1	7197	1	Avg	11/29/2018	0.151182214	0.304383562	5.25	28.79661219
Y1	7004	1	High	11/29/2018	0	0	0	NA
Y1	7014	1	High	11/29/2018	0	0	0	NA
Y1	7016	1	High	11/29/2018	0	0	0	NA
Y1	7017	1	High	11/29/2018	0	0	0	NA
Y1	7022	1	High	11/29/2018	0	0	0	NA
Y1	7024	1	High	11/29/2018	0	0	0	NA
Y1	7033	1	High	11/29/2018	0.152860504	0.300892857	9.8	15.59801061
Y1	7036	1	High	11/29/2018	0	0	0	NA
Y1	7048	1	High	11/29/2018	0	0	0	NA
Y1	7050	1	High	11/29/2018	0.382650211	0.73038961	15.18333333	25.20198975
Y1	7051	1	High	11/29/2018	0	0	0	NA
Y1	7082	1	High	11/29/2018	0	0	0	NA
Y1	7174	1	High	11/29/2018	0	0	0	NA
Y1	7005	1	Low	11/29/2018	0	0	0	NA
Y1	7021	1	Low	11/29/2018	0	0	0	NA
Y1	7035	1	Low	11/29/2018	0	0	0	NA
Y1	7055	1	Low	11/29/2018	0	0	0	NA
Y1	7056	1	Low	11/29/2018	0.399070241	0.687343749	34.66666667	11.51164157
Y1	7068	1	Low	11/29/2018	0	0	0	NA
Y1	7089	1	Low	11/29/2018	0	0	0	NA
Y1	7090	1	Low	11/29/2018	0	0	0	NA
Y1	7098	1	Low	11/29/2018	0	0	0	NA
Y1	7123	1	Low	11/29/2018	0	0	0	NA
Y2	8013	1	Avg	11/29/2019	0	0	0	NA
Y2	8020	1	Avg	11/29/2019	0	0	0	NA
Y2	8029	1	Avg	11/29/2019	0	0	0	NA
Y2	8032	1	Avg	11/29/2019	0.03	0.062989269	0.133333333	225
Y2	8044	1	Avg	11/29/2019	0	0	0	NA
Y2	8073	1	Avg	11/29/2019	0.01	0.020319119	1.716666667	5.825242718
Y2	8075	1	Avg	11/29/2019	1.63	3.390130005	5.883333333	277.0538244
Y2	8082	1	Avg	11/29/2019	0	0	0	NA
Y2	8126	1	Avg	11/29/2019	0.08	0.176369954	1.25	64
Y2	8155	1	Avg	11/29/2019	0	0	0	NA
Y2	8158	1	Avg	11/29/2019	0	0	0	NA
Y2	18055	1	Avg	11/29/2019	0	0	0	NA
Y2	8008	1	High	11/29/2019	0	0	0	NA
Y2	8023	1	High	11/29/2019	3.06	6.304813762	21.83333333	140.1526718
Y2	8043	1	High	11/29/2019	0.06	0.117579969	3.283333333	18.27411168
Y2	8051	1	High	11/29/2019	0.9	1.926370853	36.96666667	24.34625789
Y2	8054	1	High	11/29/2019	0	0	0	NA
Y2	8091	1	High	11/29/2019	0.44	0.919464213	7.583333333	58.02197802
Y2	8098	1	High	11/29/2019	0.12	0.247247599	7.6	15.78947368
Y2	8109	1	High	11/29/2019	0	0	0	NA
Y2	8124	1	High	11/29/2019	0.3	0.642123618	2.883333333	104.0462428
Y2	8132	1	High	11/29/2019	1.13	2.442378034	52.76666667	21.41503474
Y2	8141	1	High	11/29/2019	0	0	0	NA
Y2	18069	1	High	11/29/2019	0.09	0.174816033	0.65	138.4615385
Y2	8002	1	Low	11/29/2019	1.9	4.008408037	20.53333333	92.53246753
Y2	8016	1	Low	11/29/2019	0.06	0.117579969	1.083333333	55.38461538
Y2	8026	1	Low	11/29/2019	0	0	0	NA
Y2	8046	1	Low	11/29/2019	0	0	0	NA
Y2	8068	1	Low	11/29/2019	0.66	1.447813052	27.26666667	24.20537897
Y2	8074	1	Low	11/29/2019	0	0	0	NA
Y2	8131	1	Low	11/29/2019	0	0	0	NA
Y2	8174	1	Low	11/29/2019	0	0	0	NA
Y2	8177	1	Low	11/29/2019	0	0	0	NA
Y1	7013	1	Avg	11/30/2018	0	0	0	NA
Y1	7015	1	Avg	11/30/2018	0	0	0	NA
Y1	7027	1	Avg	11/30/2018	0	0	0	NA
Y1	7058	1	Avg	11/30/2018	0	0	0	NA
Y1	7079	1	Avg	11/30/2018	0	0	0	NA
Y1	7086	1	Avg	11/30/2018	0.053251701	0.106727273	4.15	12.83173518
Y1	7088	1	Avg	11/30/2018	0	0	0	NA
Y1	7092	1	Avg	11/30/2018	0.747066024	1.407692308	18.33333333	40.74905585
Y1	7094	1	Avg	11/30/2018	0.388637626	0.758230089	7.183333333	54.10268575
Y1	7136	1	Avg	11/30/2018	0	0	0	NA
Y1	7140	1	Avg	11/30/2018	0	0	0	NA
Y1	7144	1	Avg	11/30/2018	0	0	0	NA
Y1	7157	1	Avg	11/30/2018	1.268288591	2.541909091	60.46666667	20.97500426
Y1	7197	1	Avg	11/30/2018	0.545399021	1.098082192	13.13333333	41.52784424
Y1	7004	1	High	11/30/2018	0	0	0	NA
Y1	7014	1	High	11/30/2018	0	0	0	NA
Y1	7016	1	High	11/30/2018	0	0	0	NA
Y1	7017	1	High	11/30/2018	0	0	0	NA
Y1	7022	1	High	11/30/2018	0	0	0	NA
Y1	7024	1	High	11/30/2018	0	0	0	NA
Y1	7033	1	High	11/30/2018	0	0	0	NA
Y1	7036	1	High	11/30/2018	1.087849694	2.210414747	51	21.33038616
Y1	7048	1	High	11/30/2018	0	0	0	NA
Y1	7050	1	High	11/30/2018	0.089811216	0.171428571	3.283333333	27.35366985
Y1	7051	1	High	11/30/2018	0.813290456	1.675700935	37.13333333	21.90189738
Y1	7082	1	High	11/30/2018	0.952860714	1.842719297	44.23333333	21.54168909
Y1	7174	1	High	11/30/2018	0	0	0	NA
Y1	7005	1	Low	11/30/2018	0	0	0	NA
Y1	7021	1	Low	11/30/2018	0	0	0	NA
Y1	7035	1	Low	11/30/2018	0	0	0	NA
Y1	7055	1	Low	11/30/2018	0	0	0	NA
Y1	7056	1	Low	11/30/2018	0	0	0	NA
Y1	7068	1	Low	11/30/2018	0	0	0	NA
Y1	7089	1	Low	11/30/2018	0	0	0	NA
Y1	7090	1	Low	11/30/2018	0	0	0	NA
Y1	7098	1	Low	11/30/2018	0	0	0	NA
Y1	7123	1	Low	11/30/2018	0	0	0	NA
Y2	8013	1	Avg	11/30/2019	0	0	0	NA
Y2	8020	1	Avg	11/30/2019	0	0	0	NA
Y2	8029	1	Avg	11/30/2019	0	0	1.633333333	0
Y2	8032	1	Avg	11/30/2019	0.76	1.595728152	8.383333333	90.65606362
Y2	8044	1	Avg	11/30/2019	0.29	0.620719497	3.3	87.87878788
Y2	8073	1	Avg	11/30/2019	2.18	4.429567959	58.16666667	37.47851003
Y2	8075	1	Avg	11/30/2019	2.27	4.721223994	4.9	463.2653061
Y2	8082	1	Avg	11/30/2019	0	0	0	NA
Y2	8126	1	Avg	11/30/2019	0	0	0	NA
Y2	8155	1	Avg	11/30/2019	0.26	0.507258716	6.933333333	37.5
Y2	8158	1	Avg	11/30/2019	0	0	0	NA
Y2	18055	1	Avg	11/30/2019	0	0	0	NA
Y2	8008	1	High	11/30/2019	0	0	0	NA
Y2	8023	1	High	11/30/2019	0.02	0.041207933	2.8	7.142857143
Y2	8043	1	High	11/30/2019	3.2	6.270931684	11.95	267.7824268
Y2	8051	1	High	11/30/2019	0.72	1.541096682	6.416666667	112.2077922
Y2	8054	1	High	11/30/2019	0	0	0	NA
Y2	8091	1	High	11/30/2019	0	0	0	NA
Y2	8098	1	High	11/30/2019	1.19	2.451872019	17.4	68.3908046
Y2	8109	1	High	11/30/2019	0	0	0	NA
Y2	8124	1	High	11/30/2019	0	0	0	NA
Y2	8132	1	High	11/30/2019	0.02	0.04322793	1.283333333	15.58441558
Y2	8141	1	High	11/30/2019	0	0	0.516666667	0
Y2	18069	1	High	11/30/2019	5.39	10.469538	46.4	116.1637931
Y2	8002	1	Low	11/30/2019	2.05	4.324861303	24.7	82.99595142
Y2	8016	1	Low	11/30/2019	0	0	0	NA
Y2	8026	1	Low	11/30/2019	0	0	0	NA
Y2	8046	1	Low	11/30/2019	0	0	0.316666667	0
Y2	8068	1	Low	11/30/2019	2.43	5.330584419	31.53333333	77.06131078
Y2	8074	1	Low	11/30/2019	0	0	0	NA
Y2	8131	1	Low	11/30/2019	0	0	0	NA
Y2	8174	1	Low	11/30/2019	1.31	2.84537733	13.76666667	95.15738499
Y2	8177	1	Low	11/30/2019	0.42	0.877670385	4.716666667	89.0459364
Y1	7013	1	Avg	12/1/2018	0.52956866	1.091121495	28.5	18.58135649
Y1	7015	1	Avg	12/1/2018	0.290979267	0.49728682	13.81666667	21.06001932
Y1	7027	1	Avg	12/1/2018	0	0	0	NA
Y1	7058	1	Avg	12/1/2018	0	0	0	NA
Y1	7079	1	Avg	12/1/2018	0.039054271	0.074224138	2.3	16.98011783
Y1	7086	1	Avg	12/1/2018	0	0	0	NA
Y1	7088	1	Avg	12/1/2018	0	0	0	NA
Y1	7092	1	Avg	12/1/2018	0	0	0	NA
Y1	7094	1	Avg	12/1/2018	0	0	0	NA
Y1	7136	1	Avg	12/1/2018	0	0	0	NA
Y1	7140	1	Avg	12/1/2018	0	0	0	NA
Y1	7144	1	Avg	12/1/2018	0	0	0	NA
Y1	7157	1	Avg	12/1/2018	0	0	0	NA
Y1	7197	1	Avg	12/1/2018	0	0	0	NA
Y1	7004	1	High	12/1/2018	0	0	0	NA
Y1	7014	1	High	12/1/2018	0	0	0	NA
Y1	7016	1	High	12/1/2018	0.075250913	0.155774648	1.783333333	42.19677364
Y1	7017	1	High	12/1/2018	0	0	0	NA
Y1	7022	1	High	12/1/2018	0	0	0	NA
Y1	7024	1	High	12/1/2018	0	0	0	NA
Y1	7033	1	High	12/1/2018	0	0	0	NA
Y1	7036	1	High	12/1/2018	0.21092028	0.428571429	40.78333333	5.17172734
Y1	7048	1	High	12/1/2018	0	0	0	NA
Y1	7050	1	High	12/1/2018	0	0	0	NA
Y1	7051	1	High	12/1/2018	0.007257472	0.014953271	0.2	36.28736
Y1	7082	1	High	12/1/2018	0	0	0	NA
Y1	7174	1	High	12/1/2018	0.864818508	1.615762713	18.2	47.51750044
Y1	7005	1	Low	12/1/2018	0	0	0	NA
Y1	7021	1	Low	12/1/2018	0	0	0	NA
Y1	7035	1	Low	12/1/2018	0	0	0	NA
Y1	7055	1	Low	12/1/2018	0	0	0	NA
Y1	7056	1	Low	12/1/2018	0	0	0	NA
Y1	7068	1	Low	12/1/2018	0	0	0	NA
Y1	7089	1	Low	12/1/2018	0	0	0	NA
Y1	7090	1	Low	12/1/2018	0	0	0	NA
Y1	7098	1	Low	12/1/2018	0.167965118	0.323406114	7.15	23.4916249
Y1	7123	1	Low	12/1/2018	0	0	0	NA
Y2	8013	1	Avg	12/1/2019	0	0	0	NA
Y2	8020	1	Avg	12/1/2019	0	0	0	NA
Y2	8029	1	Avg	12/1/2019	0	0	0	NA
Y2	8032	1	Avg	12/1/2019	3.69	7.747680105	29.46666667	125.2262443
Y2	8044	1	Avg	12/1/2019	0	0	0	NA
Y2	8073	1	Avg	12/1/2019	0.25	0.507977977	7.066666667	35.37735849
Y2	8075	1	Avg	12/1/2019	1.36	2.828574728	12.98333333	104.7496791
Y2	8082	1	Avg	12/1/2019	0	0	0	NA
Y2	8126	1	Avg	12/1/2019	0	0	0	NA
Y2	8155	1	Avg	12/1/2019	0.08	0.156079605	0.666666667	120
Y2	8158	1	Avg	12/1/2019	0	0	0	NA
Y2	18055	1	Avg	12/1/2019	0.47	1.01585635	32.33333333	14.53608247
Y2	8008	1	High	12/1/2019	0	0	0	NA
Y2	8023	1	High	12/1/2019	0	0	0	NA
Y2	8043	1	High	12/1/2019	2.42	4.742392086	30.56666667	79.17121047
Y2	8051	1	High	12/1/2019	1.08	2.311645023	27.35	39.488117
Y2	8054	1	High	12/1/2019	0	0	0	NA
Y2	8091	1	High	12/1/2019	0	0	0	NA
Y2	8098	1	High	12/1/2019	0	0	0	NA
Y2	8109	1	High	12/1/2019	0	0	0	NA
Y2	8124	1	High	12/1/2019	0	0	0.133333333	0
Y2	8132	1	High	12/1/2019	1.64	3.544690244	15.43333333	106.2634989
Y2	8141	1	High	12/1/2019	0	0	0	NA
Y2	18069	1	High	12/1/2019	0	0	0	NA
Y2	8002	1	Low	12/1/2019	0	0	0	NA
Y2	8016	1	Low	12/1/2019	0.14	0.274353261	1.783333333	78.5046729
Y2	8026	1	Low	12/1/2019	0	0	0	NA
Y2	8046	1	Low	12/1/2019	0	0	0	NA
Y2	8068	1	Low	12/1/2019	2.19	4.804106945	38.83333333	56.39484979
Y2	8074	1	Low	12/1/2019	0.67	1.307166692	3.433333333	195.1456311
Y2	8131	1	Low	12/1/2019	0	0	0	NA
Y2	8174	1	Low	12/1/2019	0.96	2.085162013	5.383333333	178.3281734
Y2	8177	1	Low	12/1/2019	2.67	5.579476021	50.65	52.71470879
Y1	7013	1	Avg	12/10/2018	0	0	0	NA
Y1	7015	1	Avg	12/10/2018	0.42810013	0.731627908	15.81666667	27.06639389
Y1	7027	1	Avg	12/10/2018	0	0	0	NA
Y1	7058	1	Avg	12/10/2018	0	0	0	NA
Y1	7079	1	Avg	12/10/2018	0.318421585	0.605172416	6.366666667	50.01386152
Y1	7086	1	Avg	12/10/2018	0.0680388	0.136363636	2.05	33.18965854
Y1	7088	1	Avg	12/10/2018	0.625820883	1.226400001	10.95	57.15259205
Y1	7092	1	Avg	12/10/2018	0	0	0	NA
Y1	7094	1	Avg	12/10/2018	0.016329312	0.031858407	0.533333333	30.61746
Y1	7136	1	Avg	12/10/2018	0	0	0	NA
Y1	7140	1	Avg	12/10/2018	0	0	0	NA
Y1	7144	1	Avg	12/10/2018	0	0	0.133333333	0
Y1	7157	1	Avg	12/10/2018	0	0	0	NA
Y1	7197	1	Avg	12/10/2018	0.179849228	0.362100457	5.4	33.30541259
Y1	7004	1	High	12/10/2018	0	0	0	NA
Y1	7014	1	High	12/10/2018	0	0	0	NA
Y1	7016	1	High	12/10/2018	0	0	0	NA
Y1	7017	1	High	12/10/2018	0	0	0	NA
Y1	7022	1	High	12/10/2018	0	0	0	NA
Y1	7024	1	High	12/10/2018	0.160979801	0.321176471	2.816666667	57.15259207
Y1	7033	1	High	12/10/2018	0	0	0.15	0
Y1	7036	1	High	12/10/2018	0.382468774	0.777142856	8.4	45.5319969
Y1	7048	1	High	12/10/2018	0	0	0	NA
Y1	7050	1	High	12/10/2018	0.202165954	0.385887445	7.7	26.2553187
Y1	7051	1	High	12/10/2018	0.02721552	0.056074766	1.516666667	17.9442989
Y1	7082	1	High	12/10/2018	0.946192912	1.829824561	30.46666667	31.05666013
Y1	7174	1	High	12/10/2018	0.061915308	0.115677966	1.083333333	57.152592
Y1	7005	1	Low	12/10/2018	2.325656902	4.8142723	140.5	16.55271816
Y1	7021	1	Low	12/10/2018	0	0	0.333333333	0
Y1	7035	1	Low	12/10/2018	0	0	0	NA
Y1	7055	1	Low	12/10/2018	0	0	0	NA
Y1	7056	1	Low	12/10/2018	0	0	0	NA
Y1	7068	1	Low	12/10/2018	0	0	0	NA
Y1	7089	1	Low	12/10/2018	0	0	0	NA
Y1	7090	1	Low	12/10/2018	0.029937072	0.066331658	1.5	19.958048
Y1	7098	1	Low	12/10/2018	0	0	0	NA
Y1	7123	1	Low	12/10/2018	0	0	0	NA
Y2	8013	1	Avg	12/10/2019	0	0	0	NA
Y2	8020	1	Avg	12/10/2019	0	0	0	NA
Y2	8029	1	Avg	12/10/2019	4.55	9.036973975	97	46.90721649
Y2	8032	1	Avg	12/10/2019	1.28	2.68754215	71.91666667	17.79837775
Y2	8044	1	Avg	12/10/2019	0	0	0	NA
Y2	8073	1	Avg	12/10/2019	1.48	3.007229624	68.46666667	21.61635833
Y2	8075	1	Avg	12/10/2019	0.14	0.29117681	0.116666667	1200
Y2	8082	1	Avg	12/10/2019	0	0	0	NA
Y2	8126	1	Avg	12/10/2019	0	0	0	NA
Y2	8155	1	Avg	12/10/2019	2.18	4.253169235	64.25	33.92996109
Y2	8158	1	Avg	12/10/2019	0	0	0	NA
Y2	18055	1	Avg	12/10/2019	0.76	1.642661333	7.75	98.06451613
Y2	8008	1	High	12/10/2019	0	0	0	NA
Y2	8023	1	High	12/10/2019	0	0	0	NA
Y2	8043	1	High	12/10/2019	0	0	0	NA
Y2	8051	1	High	12/10/2019	3.77	8.06935346	38.5	97.92207792
Y2	8054	1	High	12/10/2019	0	0	0	NA
Y2	8091	1	High	12/10/2019	3.25	6.791497029	35.56666667	91.37769447
Y2	8098	1	High	12/10/2019	2.56	5.274615435	20.66666667	123.8709677
Y2	8109	1	High	12/10/2019	0	0	0	NA
Y2	8124	1	High	12/10/2019	1.17	2.504282108	17.85	65.54621849
Y2	8132	1	High	12/10/2019	2.67	5.770928629	46.4	57.54310345
Y2	8141	1	High	12/10/2019	0	0	0	NA
Y2	18069	1	High	12/10/2019	2.19	4.253856811	57.75	37.92207792
Y2	8002	1	Low	12/10/2019	0	0	0	NA
Y2	8016	1	Low	12/10/2019	0	0	0	NA
Y2	8026	1	Low	12/10/2019	0.41	0.92234287	51.88333333	7.902345005
Y2	8046	1	Low	12/10/2019	0	0	0	NA
Y2	8068	1	Low	12/10/2019	2.33	5.111218805	53.56666667	43.49719975
Y2	8074	1	Low	12/10/2019	0	0	0	NA
Y2	8131	1	Low	12/10/2019	0.13	0.282365689	1.5	86.66666667
Y2	8174	1	Low	12/10/2019	0.03	0.065161313	0.75	40
Y2	8177	1	Low	12/10/2019	3.53	7.376610619	69.23333333	50.98700048
Y1	7013	1	Avg	12/11/2018	0	0	0	NA
Y1	7015	1	Avg	12/11/2018	0	0	0	NA
Y1	7027	1	Avg	12/11/2018	0	0	0	NA
Y1	7058	1	Avg	12/11/2018	0	0	0	NA
Y1	7079	1	Avg	12/11/2018	0.162295218	0.308448277	4.483333333	36.19967688
Y1	7086	1	Avg	12/11/2018	0	0	0	NA
Y1	7088	1	Avg	12/11/2018	0	0	0	NA
Y1	7092	1	Avg	12/11/2018	0	0	0	NA
Y1	7094	1	Avg	12/11/2018	0	0	0	NA
Y1	7136	1	Avg	12/11/2018	0	0	0	NA
Y1	7140	1	Avg	12/11/2018	0	0	0	NA
Y1	7144	1	Avg	12/11/2018	0	0	0	NA
Y1	7157	1	Avg	12/11/2018	1.55758957	3.121727275	39.58333333	39.34963124
Y1	7197	1	Avg	12/11/2018	0.491058699	0.988675799	14.26666667	34.42000227
Y1	7004	1	High	12/11/2018	0	0	0	NA
Y1	7014	1	High	12/11/2018	0	0	0	NA
Y1	7016	1	High	12/11/2018	0	0	0	NA
Y1	7017	1	High	12/11/2018	0	0	0	NA
Y1	7022	1	High	12/11/2018	0	0	0	NA
Y1	7024	1	High	12/11/2018	0.246708689	0.492217195	6.7	36.82219239
Y1	7033	1	High	12/11/2018	0.051709488	0.101785714	1.783333333	28.99597458
Y1	7036	1	High	12/11/2018	0	0	0	NA
Y1	7048	1	High	12/11/2018	0	0	0	NA
Y1	7050	1	High	12/11/2018	0.034472992	0.065800866	2.783333333	12.38550611
Y1	7051	1	High	12/11/2018	0.292067889	0.601775701	6.716666667	43.48405295
Y1	7082	1	High	12/11/2018	0.515280511	0.996491226	24.85	20.73563425
Y1	7174	1	High	12/11/2018	0	0	0	NA
Y1	7005	1	Low	12/11/2018	0	0	0	NA
Y1	7021	1	Low	12/11/2018	0	0	0	NA
Y1	7035	1	Low	12/11/2018	0	0	0	NA
Y1	7055	1	Low	12/11/2018	0	0	0	NA
Y1	7056	1	Low	12/11/2018	0	0	0	NA
Y1	7068	1	Low	12/11/2018	0	0	0	NA
Y1	7089	1	Low	12/11/2018	0	0	0	NA
Y1	7090	1	Low	12/11/2018	0	0	0	NA
Y1	7098	1	Low	12/11/2018	5.726780433	11.02655021	137.05	41.78606664
Y1	7123	1	Low	12/11/2018	0	0	0	NA
Y2	8013	1	Avg	12/11/2019	0	0	0	NA
Y2	8020	1	Avg	12/11/2019	0	0	0	NA
Y2	8029	1	Avg	12/11/2019	0.06	0.119168888	0.8	75
Y2	8032	1	Avg	12/11/2019	0.02	0.041992846	0.916666667	21.81818182
Y2	8044	1	Avg	12/11/2019	0	0	0	NA
Y2	8073	1	Avg	12/11/2019	2.99	6.075416605	54.38333333	54.98007968
Y2	8075	1	Avg	12/11/2019	0	0	0	NA
Y2	8082	1	Avg	12/11/2019	0	0	0	NA
Y2	8126	1	Avg	12/11/2019	0	0	0	NA
Y2	8155	1	Avg	12/11/2019	0	0	0	NA
Y2	8158	1	Avg	12/11/2019	0	0	0	NA
Y2	18055	1	Avg	12/11/2019	0.24	0.518735158	4.116666667	58.29959514
Y2	8008	1	High	12/11/2019	0	0	0	NA
Y2	8023	1	High	12/11/2019	0	0	0	NA
Y2	8043	1	High	12/11/2019	0.02	0.039193323	1.066666667	18.75
Y2	8051	1	High	12/11/2019	0	0	0	NA
Y2	8054	1	High	12/11/2019	0	0	0	NA
Y2	8091	1	High	12/11/2019	0	0	1.116666667	0
Y2	8098	1	High	12/11/2019	0	0	0	NA
Y2	8109	1	High	12/11/2019	0	0	0	NA
Y2	8124	1	High	12/11/2019	0	0	0	NA
Y2	8132	1	High	12/11/2019	2.24	4.841528138	116.5666667	19.21647126
Y2	8141	1	High	12/11/2019	0	0	0	NA
Y2	18069	1	High	12/11/2019	0.23	0.446752085	2.95	77.96610169
Y2	8002	1	Low	12/11/2019	2.36	4.978864719	51.41666667	45.89951378
Y2	8016	1	Low	12/11/2019	0	0	0.2	0
Y2	8026	1	Low	12/11/2019	0.63	1.417258556	43.65	14.43298969
Y2	8046	1	Low	12/11/2019	0	0	0	NA
Y2	8068	1	Low	12/11/2019	1.35	2.961435788	29.68333333	45.48006738
Y2	8074	1	Low	12/11/2019	0	0	0	NA
Y2	8131	1	Low	12/11/2019	0	0	0	NA
Y2	8174	1	Low	12/11/2019	0	0	0.533333333	0
Y2	8177	1	Low	12/11/2019	0	0	0	NA
Y1	7013	1	Avg	12/12/2018	0	0	0	NA
Y1	7015	1	Avg	12/12/2018	0	0	0	NA
Y1	7027	1	Avg	12/12/2018	0	0	0	NA
Y1	7058	1	Avg	12/12/2018	0	0	0	NA
Y1	7079	1	Avg	12/12/2018	1.613653541	3.066810347	44.05	36.63231648
Y1	7086	1	Avg	12/12/2018	0	0	0	NA
Y1	7088	1	Avg	12/12/2018	0	0	0	NA
Y1	7092	1	Avg	12/12/2018	0	0	0	NA
Y1	7094	1	Avg	12/12/2018	0	0	0	NA
Y1	7136	1	Avg	12/12/2018	0	0	0	NA
Y1	7140	1	Avg	12/12/2018	0	0	0	NA
Y1	7144	1	Avg	12/12/2018	0	0	0	NA
Y1	7157	1	Avg	12/12/2018	0.137710531	0.276	11.46666667	12.00963933
Y1	7197	1	Avg	12/12/2018	0	0	0	NA
Y1	7004	1	High	12/12/2018	0	0	0	NA
Y1	7014	1	High	12/12/2018	0	0	0	NA
Y1	7016	1	High	12/12/2018	0	0	0	NA
Y1	7017	1	High	12/12/2018	0	0	0	NA
Y1	7022	1	High	12/12/2018	0	0	0	NA
Y1	7024	1	High	12/12/2018	0	0	0	NA
Y1	7033	1	High	12/12/2018	0	0	0	NA
Y1	7036	1	High	12/12/2018	0	0	0	NA
Y1	7048	1	High	12/12/2018	0	0	0	NA
Y1	7050	1	High	12/12/2018	0	0	0	NA
Y1	7051	1	High	12/12/2018	0	0	0	NA
Y1	7082	1	High	12/12/2018	0.972591967	1.880877194	51.61666667	18.84259542
Y1	7174	1	High	12/12/2018	1.127266838	2.106101694	44.65	25.24673769
Y1	7005	1	Low	12/12/2018	1.160197617	2.40169014	20.61666667	56.27474294
Y1	7021	1	Low	12/12/2018	0	0	0	NA
Y1	7035	1	Low	12/12/2018	0	0	0	NA
Y1	7055	1	Low	12/12/2018	0	0	0	NA
Y1	7056	1	Low	12/12/2018	0	0	0	NA
Y1	7068	1	Low	12/12/2018	0	0	0	NA
Y1	7089	1	Low	12/12/2018	0	0	0	NA
Y1	7090	1	Low	12/12/2018	0	0	0	NA
Y1	7098	1	Low	12/12/2018	0	0	0	NA
Y1	7123	1	Low	12/12/2018	0	0	0	NA
Y2	8013	1	Avg	12/12/2019	0	0	0	NA
Y2	8020	1	Avg	12/12/2019	0	0	0	NA
Y2	8029	1	Avg	12/12/2019	0	0	0.533333333	0
Y2	8032	1	Avg	12/12/2019	0	0	0.083333333	0
Y2	8044	1	Avg	12/12/2019	0	0	0	NA
Y2	8073	1	Avg	12/12/2019	0	0	0	NA
Y2	8075	1	Avg	12/12/2019	0	0	0	NA
Y2	8082	1	Avg	12/12/2019	0	0	0	NA
Y2	8126	1	Avg	12/12/2019	0	0	0	NA
Y2	8155	1	Avg	12/12/2019	0	0	0	NA
Y2	8158	1	Avg	12/12/2019	0	0	0	NA
Y2	18055	1	Avg	12/12/2019	0	0	0	NA
Y2	8008	1	High	12/12/2019	0	0	0	NA
Y2	8023	1	High	12/12/2019	0	0	0	NA
Y2	8043	1	High	12/12/2019	2.04	3.997718949	52.68333333	38.72192344
Y2	8051	1	High	12/12/2019	0.12	0.256849447	8	15
Y2	8054	1	High	12/12/2019	0	0	0	NA
Y2	8091	1	High	12/12/2019	0	0	0	NA
Y2	8098	1	High	12/12/2019	0	0	0	NA
Y2	8109	1	High	12/12/2019	0	0	0	NA
Y2	8124	1	High	12/12/2019	0	0	0.366666667	0
Y2	8132	1	High	12/12/2019	0	0	0	NA
Y2	8141	1	High	12/12/2019	0	0	0	NA
Y2	18069	1	High	12/12/2019	0	0	2.916666667	0
Y2	8002	1	Low	12/12/2019	0	0	0	NA
Y2	8016	1	Low	12/12/2019	0	0	0	NA
Y2	8026	1	Low	12/12/2019	0.03	0.067488503	2.266666667	13.23529412
Y2	8046	1	Low	12/12/2019	0	0	0	NA
Y2	8068	1	Low	12/12/2019	0	0	0	NA
Y2	8074	1	Low	12/12/2019	0	0	0	NA
Y2	8131	1	Low	12/12/2019	0	0	0	NA
Y2	8174	1	Low	12/12/2019	1.17	2.541291204	41.85	27.95698925
Y2	8177	1	Low	12/12/2019	0	0	0	NA
Y1	7013	1	Avg	12/13/2018	0	0	0	NA
Y1	7015	1	Avg	12/13/2018	0.775733039	1.325736435	88.06666667	8.808475083
Y1	7027	1	Avg	12/13/2018	1.021806699	2.197756099	40.5	25.22979504
Y1	7058	1	Avg	12/13/2018	0	0	0	NA
Y1	7079	1	Avg	12/13/2018	0	0	0	NA
Y1	7086	1	Avg	12/13/2018	1.047434645	2.099272724	57	18.3760464
Y1	7088	1	Avg	12/13/2018	0	0	0	NA
Y1	7092	1	Avg	12/13/2018	0	0	0	NA
Y1	7094	1	Avg	12/13/2018	0	0	0	NA
Y1	7136	1	Avg	12/13/2018	0	0	0	NA
Y1	7140	1	Avg	12/13/2018	3.707252775	7.710471698	147.8	25.08290105
Y1	7144	1	Avg	12/13/2018	2.010727977	4.048310503	79.45	25.30809285
Y1	7157	1	Avg	12/13/2018	2.037308468	4.083181818	69.8	29.1878004
Y1	7197	1	Avg	12/13/2018	0	0	0	NA
Y1	7004	1	High	12/13/2018	0	0	0	NA
Y1	7014	1	High	12/13/2018	0	0	0	NA
Y1	7016	1	High	12/13/2018	0.0419119	0.086760562	4.583333333	9.144414545
Y1	7017	1	High	12/13/2018	0	0	0	NA
Y1	7022	1	High	12/13/2018	0	0	0	NA
Y1	7024	1	High	12/13/2018	1.354697867	2.702805429	31.13333333	43.51277945
Y1	7033	1	High	12/13/2018	0	0	0	NA
Y1	7036	1	High	12/13/2018	0	0	0	NA
Y1	7048	1	High	12/13/2018	0	0	0	NA
Y1	7050	1	High	12/13/2018	0	0	0	NA
Y1	7051	1	High	12/13/2018	0	0	0	NA
Y1	7082	1	High	12/13/2018	1.677065701	3.243245613	77.05	21.76594031
Y1	7174	1	High	12/13/2018	0.104779752	0.195762712	1.833333333	57.152592
Y1	7005	1	Low	12/13/2018	0.367681676	0.761126762	23.08333333	15.92844806
Y1	7021	1	Low	12/13/2018	0	0	0	NA
Y1	7035	1	Low	12/13/2018	0	0	0	NA
Y1	7055	1	Low	12/13/2018	0	0	0	NA
Y1	7056	1	Low	12/13/2018	1.260713606	2.171406252	48.75	25.86079192
Y1	7068	1	Low	12/13/2018	0	0	0	NA
Y1	7089	1	Low	12/13/2018	0	0	0	NA
Y1	7090	1	Low	12/13/2018	1.214265784	2.690452261	35.98333333	33.7452279
Y1	7098	1	Low	12/13/2018	0	0	0	NA
Y1	7123	1	Low	12/13/2018	0	0	0	NA
Y2	8013	1	Avg	12/13/2019	0	0	0	NA
Y2	8020	1	Avg	12/13/2019	0	0	0	NA
Y2	8029	1	Avg	12/13/2019	2.34	4.647586616	32.96666667	70.98078868
Y2	8032	1	Avg	12/13/2019	0	0	0	NA
Y2	8044	1	Avg	12/13/2019	0	0	0	NA
Y2	8073	1	Avg	12/13/2019	0	0	0	NA
Y2	8075	1	Avg	12/13/2019	0	0	0	NA
Y2	8082	1	Avg	12/13/2019	0	0	0	NA
Y2	8126	1	Avg	12/13/2019	0	0	0	NA
Y2	8155	1	Avg	12/13/2019	0	0	0	NA
Y2	8158	1	Avg	12/13/2019	0	0	0	NA
Y2	18055	1	Avg	12/13/2019	3.9	8.429446312	91.93333333	42.42204496
Y2	8008	1	High	12/13/2019	1.23	2.752982779	14.53333333	84.63302752
Y2	8023	1	High	12/13/2019	0.14	0.288455532	1.633333333	85.71428571
Y2	8043	1	High	12/13/2019	0	0	0	NA
Y2	8051	1	High	12/13/2019	0.22	0.470890653	5.616666667	39.16913947
Y2	8054	1	High	12/13/2019	0	0	0	NA
Y2	8091	1	High	12/13/2019	4.14	8.651322369	82.28333333	50.31395584
Y2	8098	1	High	12/13/2019	3.05	6.284209796	35.96666667	84.80074143
Y2	8109	1	High	12/13/2019	0.93	1.971442991	2.4	387.5
Y2	8124	1	High	12/13/2019	1.16	2.482877988	6.633333333	174.8743719
Y2	8132	1	High	12/13/2019	0	0	0	NA
Y2	8141	1	High	12/13/2019	0	0	0	NA
Y2	18069	1	High	12/13/2019	0	0	0	NA
Y2	8002	1	Low	12/13/2019	0	0	0	NA
Y2	8016	1	Low	12/13/2019	0	0	0	NA
Y2	8026	1	Low	12/13/2019	1.76	3.959325489	13.35	131.835206
Y2	8046	1	Low	12/13/2019	0	0	0	NA
Y2	8068	1	Low	12/13/2019	7.17	15.72851452	60	119.5
Y2	8074	1	Low	12/13/2019	0	0	0	NA
Y2	8131	1	Low	12/13/2019	0	0	0	NA
Y2	8174	1	Low	12/13/2019	0.59	1.281505821	16.28333333	36.23336745
Y2	8177	1	Low	12/13/2019	2.06	4.304764271	49.25	41.82741117
Y1	7013	1	Avg	12/14/2018	0.065544044	0.135046729	1.183333333	55.38933296
Y1	7015	1	Avg	12/14/2018	0	0	0	NA
Y1	7027	1	Avg	12/14/2018	0	0	0	NA
Y1	7058	1	Avg	12/14/2018	0	0	0	NA
Y1	7079	1	Avg	12/14/2018	0	0	0	NA
Y1	7086	1	Avg	12/14/2018	0	0	0	NA
Y1	7088	1	Avg	12/14/2018	0	0	0	NA
Y1	7092	1	Avg	12/14/2018	0	0	0	NA
Y1	7094	1	Avg	12/14/2018	0	0	0	NA
Y1	7136	1	Avg	12/14/2018	0.042184056	0.093467337	1.15	36.68178783
Y1	7140	1	Avg	12/14/2018	0	0	0	NA
Y1	7144	1	Avg	12/14/2018	0	0	0	NA
Y1	7157	1	Avg	12/14/2018	0	0	0	NA
Y1	7197	1	Avg	12/14/2018	0	0	0	NA
Y1	7004	1	High	12/14/2018	0	0	0	NA
Y1	7014	1	High	12/14/2018	0	0	0	NA
Y1	7016	1	High	12/14/2018	0	0	0	NA
Y1	7017	1	High	12/14/2018	0	0	0	NA
Y1	7022	1	High	12/14/2018	0	0	0	NA
Y1	7024	1	High	12/14/2018	0	0	0.15	0
Y1	7033	1	High	12/14/2018	0	0	0	NA
Y1	7036	1	High	12/14/2018	1.749005393	3.553824885	41.76666667	41.87562792
Y1	7048	1	High	12/14/2018	0	0	0	NA
Y1	7050	1	High	12/14/2018	1.550649611	2.959826839	29.53333333	52.50506584
Y1	7051	1	High	12/14/2018	0	0	0	NA
Y1	7082	1	High	12/14/2018	1.158065734	2.239561401	28.26666667	40.96930663
Y1	7174	1	High	12/14/2018	0	0	0	NA
Y1	7005	1	Low	12/14/2018	0	0	0	NA
Y1	7021	1	Low	12/14/2018	0	0	0	NA
Y1	7035	1	Low	12/14/2018	0	0	0	NA
Y1	7055	1	Low	12/14/2018	0	0	0	NA
Y1	7056	1	Low	12/14/2018	0	0	0	NA
Y1	7068	1	Low	12/14/2018	0	0	0	NA
Y1	7089	1	Low	12/14/2018	0	0	0	NA
Y1	7090	1	Low	12/14/2018	0.269569726	0.597286433	4.8	56.16035958
Y1	7098	1	Low	12/14/2018	0	0	0	NA
Y1	7123	1	Low	12/14/2018	0	0	0	NA
Y2	8013	1	Avg	12/14/2019	0	0	0	NA
Y2	8020	1	Avg	12/14/2019	0	0	0	NA
Y2	8029	1	Avg	12/14/2019	0	0	0	NA
Y2	8032	1	Avg	12/14/2019	0	0	0	NA
Y2	8044	1	Avg	12/14/2019	0.13	0.278253568	1.116666667	116.4179104
Y2	8073	1	Avg	12/14/2019	0.56	1.137870668	26.55	21.09227872
Y2	8075	1	Avg	12/14/2019	0	0	0	NA
Y2	8082	1	Avg	12/14/2019	0	0	0	NA
Y2	8126	1	Avg	12/14/2019	0	0	0	NA
Y2	8155	1	Avg	12/14/2019	0.06	0.117059704	2.15	27.90697674
Y2	8158	1	Avg	12/14/2019	0	0	0	NA
Y2	18055	1	Avg	12/14/2019	0.04	0.08645586	1.216666667	32.87671233
Y2	8008	1	High	12/14/2019	0	0	0	NA
Y2	8023	1	High	12/14/2019	0	0	0	NA
Y2	8043	1	High	12/14/2019	0	0	0	NA
Y2	8051	1	High	12/14/2019	0.72	1.541096682	21.85	32.95194508
Y2	8054	1	High	12/14/2019	0	0	0	NA
Y2	8091	1	High	12/14/2019	0.24	0.501525934	29.03333333	8.266360505
Y2	8098	1	High	12/14/2019	0	0	0	NA
Y2	8109	1	High	12/14/2019	0	0	0	NA
Y2	8124	1	High	12/14/2019	0.85	1.81935025	48.96666667	17.35874745
Y2	8132	1	High	12/14/2019	2.14	4.625388489	46.88333333	45.64521863
Y2	8141	1	High	12/14/2019	1.04	2.21527478	28.05	37.07664884
Y2	18069	1	High	12/14/2019	1.5	2.913600555	85.16666667	17.61252446
Y2	8002	1	Low	12/14/2019	0.49	1.033747336	15.58333333	31.44385027
Y2	8016	1	Low	12/14/2019	0.56	1.097413045	7.416666667	75.50561798
Y2	8026	1	Low	12/14/2019	0	0	0	NA
Y2	8046	1	Low	12/14/2019	0	0	0	NA
Y2	8068	1	Low	12/14/2019	1.49	3.268547648	47.68333333	31.24781545
Y2	8074	1	Low	12/14/2019	0	0	0	NA
Y2	8131	1	Low	12/14/2019	0	0	0	NA
Y2	8174	1	Low	12/14/2019	1.12	2.432689015	31.38333333	35.68773234
Y2	8177	1	Low	12/14/2019	0.65	1.358299406	15.85	41.00946372
Y1	7013	1	Avg	12/15/2018	0	0	0	NA
Y1	7015	1	Avg	12/15/2018	0	0	0	NA
Y1	7027	1	Avg	12/15/2018	0	0	0	NA
Y1	7058	1	Avg	12/15/2018	0.277870459	0.597658536	14.36666667	19.34133125
Y1	7079	1	Avg	12/15/2018	0	0	0	NA
Y1	7086	1	Avg	12/15/2018	0	0	0	NA
Y1	7088	1	Avg	12/15/2018	2.680774079	5.253422222	119.6666667	22.4020118
Y1	7092	1	Avg	12/15/2018	0	0	0	NA
Y1	7094	1	Avg	12/15/2018	0	0	0	NA
Y1	7136	1	Avg	12/15/2018	0	0	0	NA
Y1	7140	1	Avg	12/15/2018	0	0	0	NA
Y1	7144	1	Avg	12/15/2018	1.092793847	2.20018265	44.21666667	24.71452349
Y1	7157	1	Avg	12/15/2018	0.233418443	0.467818181	7.966666667	29.29938615
Y1	7197	1	Avg	12/15/2018	0.912218871	1.836621004	29.41666667	31.01027324
Y1	7004	1	High	12/15/2018	0	0	0	NA
Y1	7014	1	High	12/15/2018	0	0	0	NA
Y1	7016	1	High	12/15/2018	0	0	0	NA
Y1	7017	1	High	12/15/2018	0	0	0	NA
Y1	7022	1	High	12/15/2018	0.2154562	0.416666667	11.58333333	18.60053525
Y1	7024	1	High	12/15/2018	0	0	1.45	0
Y1	7033	1	High	12/15/2018	0	0	0	NA
Y1	7036	1	High	12/15/2018	0	0	0	NA
Y1	7048	1	High	12/15/2018	1.454079874	2.787565217	155.5	9.350995974
Y1	7050	1	High	12/15/2018	0.257050586	0.49064935	5.3	48.50011057
Y1	7051	1	High	12/15/2018	0	0	0	NA
Y1	7082	1	High	12/15/2018	3.497738632	6.764210529	169.4166667	20.64577648
Y1	7174	1	High	12/15/2018	0.222895108	0.416440676	32.15	6.93297381
Y1	7005	1	Low	12/15/2018	0	0	0	NA
Y1	7021	1	Low	12/15/2018	0	0	0	NA
Y1	7035	1	Low	12/15/2018	0	0	0	NA
Y1	7055	1	Low	12/15/2018	0	0	0	NA
Y1	7056	1	Low	12/15/2018	0	0	0	NA
Y1	7068	1	Low	12/15/2018	0	0	0	NA
Y1	7089	1	Low	12/15/2018	0	0	0	NA
Y1	7090	1	Low	12/15/2018	0	0	0	NA
Y1	7098	1	Low	12/15/2018	0	0	0	NA
Y1	7123	1	Low	12/15/2018	0	0	0	NA
Y2	8013	1	Avg	12/15/2019	0.51	0.940885736	8.616666667	59.18762089
Y2	8020	1	Avg	12/15/2019	0	0	0	NA
Y2	8029	1	Avg	12/15/2019	0.04	0.079445925	0.333333333	120
Y2	8032	1	Avg	12/15/2019	0.85	1.784695959	9.833333333	86.44067797
Y2	8044	1	Avg	12/15/2019	0.32	0.684931859	1.45	220.6896552
Y2	8073	1	Avg	12/15/2019	1.59	3.230739934	52.08333333	30.528
Y2	8075	1	Avg	12/15/2019	0	0	0	NA
Y2	8082	1	Avg	12/15/2019	0	0	0	NA
Y2	8126	1	Avg	12/15/2019	0	0	0	NA
Y2	8155	1	Avg	12/15/2019	0.14	0.273139309	0.316666667	442.1052632
Y2	8158	1	Avg	12/15/2019	0	0	0	NA
Y2	18055	1	Avg	12/15/2019	0.15	0.324209474	2.15	69.76744186
Y2	8008	1	High	12/15/2019	0	0	0	NA
Y2	8023	1	High	12/15/2019	0	0	0	NA
Y2	8043	1	High	12/15/2019	0	0	0	NA
Y2	8051	1	High	12/15/2019	0	0	0	NA
Y2	8054	1	High	12/15/2019	0	0	0	NA
Y2	8091	1	High	12/15/2019	0	0	0	NA
Y2	8098	1	High	12/15/2019	2.18	4.491664707	12.45	175.1004016
Y2	8109	1	High	12/15/2019	0	0	0	NA
Y2	8124	1	High	12/15/2019	0	0	0	NA
Y2	8132	1	High	12/15/2019	0	0	0	NA
Y2	8141	1	High	12/15/2019	0	0	0	NA
Y2	18069	1	High	12/15/2019	0.55	1.068320204	8.55	64.32748538
Y2	8002	1	Low	12/15/2019	0	0	0	NA
Y2	8016	1	Low	12/15/2019	1.42	2.782725935	20.01666667	70.9408826
Y2	8026	1	Low	12/15/2019	0	0	0	NA
Y2	8046	1	Low	12/15/2019	0	0	0	NA
Y2	8068	1	Low	12/15/2019	0	0	0	NA
Y2	8074	1	Low	12/15/2019	0	0	0	NA
Y2	8131	1	Low	12/15/2019	0	0	0	NA
Y2	8174	1	Low	12/15/2019	0	0	0	NA
Y2	8177	1	Low	12/15/2019	0	0	0	NA
Y1	7013	1	Avg	12/16/2018	0	0	0	NA
Y1	7015	1	Avg	12/16/2018	0	0	0	NA
Y1	7027	1	Avg	12/16/2018	0	0	0	NA
Y1	7058	1	Avg	12/16/2018	0	0	0	NA
Y1	7079	1	Avg	12/16/2018	0	0	0	NA
Y1	7086	1	Avg	12/16/2018	0	0	0	NA
Y1	7088	1	Avg	12/16/2018	0.067131616	0.131555556	8.533333333	7.86698625
Y1	7092	1	Avg	12/16/2018	0	0	0	NA
Y1	7094	1	Avg	12/16/2018	0	0	0	NA
Y1	7136	1	Avg	12/16/2018	0	0	0	NA
Y1	7140	1	Avg	12/16/2018	0	0	0	NA
Y1	7144	1	Avg	12/16/2018	2.221285383	4.472237443	70.65	31.44069898
Y1	7157	1	Avg	12/16/2018	0	0	0	NA
Y1	7197	1	Avg	12/16/2018	0.835743261	1.682648404	26.98333333	30.97257298
Y1	7004	1	High	12/16/2018	0	0	0	NA
Y1	7014	1	High	12/16/2018	0	0	0	NA
Y1	7016	1	High	12/16/2018	0	0	0	NA
Y1	7017	1	High	12/16/2018	0	0	0	NA
Y1	7022	1	High	12/16/2018	0	0	0	NA
Y1	7024	1	High	12/16/2018	2.010591899	4.011402715	93.91666667	21.40825447
Y1	7033	1	High	12/16/2018	0	0	0	NA
Y1	7036	1	High	12/16/2018	0	0	0	NA
Y1	7048	1	High	12/16/2018	1.990180259	3.815304347	138.3666667	14.38337937
Y1	7050	1	High	12/16/2018	0	0	0	NA
Y1	7051	1	High	12/16/2018	0	0	0	NA
Y1	7082	1	High	12/16/2018	0.521721518	1.008947368	18.63333333	27.9993659
Y1	7174	1	High	12/16/2018	0.88904032	1.661016949	35.33333333	25.16151849
Y1	7005	1	Low	12/16/2018	0	0	0	NA
Y1	7021	1	Low	12/16/2018	0	0	0	NA
Y1	7035	1	Low	12/16/2018	0	0	0	NA
Y1	7055	1	Low	12/16/2018	0	0	0	NA
Y1	7056	1	Low	12/16/2018	0	0	0	NA
Y1	7068	1	Low	12/16/2018	0	0	0	NA
Y1	7089	1	Low	12/16/2018	0	0	0	NA
Y1	7090	1	Low	12/16/2018	0	0	0	NA
Y1	7098	1	Low	12/16/2018	0	0	0	NA
Y1	7123	1	Low	12/16/2018	0	0	0	NA
Y2	8013	1	Avg	12/16/2019	0.1	0.184487399	1.766666667	56.60377358
Y2	8020	1	Avg	12/16/2019	0	0	0	NA
Y2	8029	1	Avg	12/16/2019	0	0	0	NA
Y2	8032	1	Avg	12/16/2019	0	0	0	NA
Y2	8044	1	Avg	12/16/2019	0.27	0.577911256	24.46666667	11.03542234
Y2	8073	1	Avg	12/16/2019	0	0	0	NA
Y2	8075	1	Avg	12/16/2019	0	0	0	NA
Y2	8082	1	Avg	12/16/2019	0	0	0	NA
Y2	8126	1	Avg	12/16/2019	0	0	0	NA
Y2	8155	1	Avg	12/16/2019	0.07	0.136569654	0.983333333	71.18644068
Y2	8158	1	Avg	12/16/2019	0	0	0	NA
Y2	18055	1	Avg	12/16/2019	0	0	0	NA
Y2	8008	1	High	12/16/2019	0	0	0.416666667	0
Y2	8023	1	High	12/16/2019	0	0	0	NA
Y2	8043	1	High	12/16/2019	0.05	0.097983308	0.333333333	150
Y2	8051	1	High	12/16/2019	0	0	0	NA
Y2	8054	1	High	12/16/2019	0	0	0	NA
Y2	8091	1	High	12/16/2019	0	0	0	NA
Y2	8098	1	High	12/16/2019	0.39	0.803554695	2.066666667	188.7096774
Y2	8109	1	High	12/16/2019	0	0	0	NA
Y2	8124	1	High	12/16/2019	0	0	0.2	0
Y2	8132	1	High	12/16/2019	0	0	0	NA
Y2	8141	1	High	12/16/2019	0	0	0.133333333	0
Y2	18069	1	High	12/16/2019	0	0	0	NA
Y2	8002	1	Low	12/16/2019	0	0	0.116666667	0
Y2	8016	1	Low	12/16/2019	0	0	0	NA
Y2	8026	1	Low	12/16/2019	0	0	3.4	0
Y2	8046	1	Low	12/16/2019	0	0	0	NA
Y2	8068	1	Low	12/16/2019	0.03	0.065809684	30.26666667	0.991189427
Y2	8074	1	Low	12/16/2019	0	0	0	NA
Y2	8131	1	Low	12/16/2019	0	0	0	NA
Y2	8174	1	Low	12/16/2019	0	0	0	NA
Y2	8177	1	Low	12/16/2019	0	0	0	NA
Y1	7013	1	Avg	12/17/2018	0	0	0	NA
Y1	7015	1	Avg	12/17/2018	0.401202124	0.685658915	11.98333333	33.48001035
Y1	7027	1	Avg	12/17/2018	0	0	0	NA
Y1	7058	1	Avg	12/17/2018	0.3118445	0.670731707	19.7	15.82967005
Y1	7079	1	Avg	12/17/2018	0.310030132	0.589224138	7.366666667	42.08553828
Y1	7086	1	Avg	12/17/2018	0	0	0	NA
Y1	7088	1	Avg	12/17/2018	0	0	0	NA
Y1	7092	1	Avg	12/17/2018	0	0	0	NA
Y1	7094	1	Avg	12/17/2018	0	0	0	NA
Y1	7136	1	Avg	12/17/2018	0	0	0	NA
Y1	7140	1	Avg	12/17/2018	0	0	0	NA
Y1	7144	1	Avg	12/17/2018	0	0	0	NA
Y1	7157	1	Avg	12/17/2018	0	0	0	NA
Y1	7197	1	Avg	12/17/2018	0.029029888	0.058447489	5.466666667	5.310345366
Y1	7004	1	High	12/17/2018	0	0	0	NA
Y1	7014	1	High	12/17/2018	0	0	0	NA
Y1	7016	1	High	12/17/2018	0	0	0	NA
Y1	7017	1	High	12/17/2018	0.000907184	0.001851852	0.1	9.07184
Y1	7022	1	High	12/17/2018	0	0	0	NA
Y1	7024	1	High	12/17/2018	0	0	0	NA
Y1	7033	1	High	12/17/2018	1.150127875	2.263928571	72.25	15.91872491
Y1	7036	1	High	12/17/2018	0	0	0	NA
Y1	7048	1	High	12/17/2018	0	0	0	NA
Y1	7050	1	High	12/17/2018	0	0	0	NA
Y1	7051	1	High	12/17/2018	0.469694516	0.967757009	12.38333333	37.92957061
Y1	7082	1	High	12/17/2018	0	0	0	NA
Y1	7174	1	High	12/17/2018	0	0	0	NA
Y1	7005	1	Low	12/17/2018	0.061461716	0.127230047	2.85	21.56551439
Y1	7021	1	Low	12/17/2018	0.056699	0.11627907	1.816666667	31.21045872
Y1	7035	1	Low	12/17/2018	0	0	0	NA
Y1	7055	1	Low	12/17/2018	0	0	0	NA
Y1	7056	1	Low	12/17/2018	0.03628736	0.0625	1.733333333	20.93501538
Y1	7068	1	Low	12/17/2018	0	0	0	NA
Y1	7089	1	Low	12/17/2018	0	0	0	NA
Y1	7090	1	Low	12/17/2018	0.626410552	1.387939698	21.25	29.47814362
Y1	7098	1	Low	12/17/2018	2.254805832	4.341484716	65.23333333	34.56524014
Y1	7123	1	Low	12/17/2018	0	0	0	NA
Y2	8013	1	Avg	12/17/2019	0	0	0	NA
Y2	8020	1	Avg	12/17/2019	0	0	0	NA
Y2	8029	1	Avg	12/17/2019	0	0	0	NA
Y2	8032	1	Avg	12/17/2019	0	0	0	NA
Y2	8044	1	Avg	12/17/2019	0	0	0	NA
Y2	8073	1	Avg	12/17/2019	0	0	0	NA
Y2	8075	1	Avg	12/17/2019	0	0	0	NA
Y2	8082	1	Avg	12/17/2019	0	0	0	NA
Y2	8126	1	Avg	12/17/2019	0	0	0	NA
Y2	8155	1	Avg	12/17/2019	0	0	0	NA
Y2	8158	1	Avg	12/17/2019	0	0	0	NA
Y2	18055	1	Avg	12/17/2019	0.15	0.324209474	1.75	85.71428571
Y2	8008	1	High	12/17/2019	0	0	0	NA
Y2	8023	1	High	12/17/2019	0	0	0	NA
Y2	8043	1	High	12/17/2019	0	0	0	NA
Y2	8051	1	High	12/17/2019	0	0	0	NA
Y2	8054	1	High	12/17/2019	0	0	0	NA
Y2	8091	1	High	12/17/2019	0	0	0	NA
Y2	8098	1	High	12/17/2019	0	0	0	NA
Y2	8109	1	High	12/17/2019	0	0	0	NA
Y2	8124	1	High	12/17/2019	0	0	0	NA
Y2	8132	1	High	12/17/2019	0	0	0	NA
Y2	8141	1	High	12/17/2019	0	0	0	NA
Y2	18069	1	High	12/17/2019	0	0	0	NA
Y2	8002	1	Low	12/17/2019	0	0	0	NA
Y2	8016	1	Low	12/17/2019	0	0	0	NA
Y2	8026	1	Low	12/17/2019	0	0	0	NA
Y2	8046	1	Low	12/17/2019	0	0	0	NA
Y2	8068	1	Low	12/17/2019	0	0	0	NA
Y2	8074	1	Low	12/17/2019	0	0	0.633333333	0
Y2	8131	1	Low	12/17/2019	0	0	0	NA
Y2	8174	1	Low	12/17/2019	0	0	3.133333333	0
Y2	8177	1	Low	12/17/2019	0	0	0	NA
Y1	7013	1	Avg	12/18/2018	0	0	0	NA
Y1	7015	1	Avg	12/18/2018	0	0	0	NA
Y1	7027	1	Avg	12/18/2018	0	0	0	NA
Y1	7058	1	Avg	12/18/2018	0	0	0	NA
Y1	7079	1	Avg	12/18/2018	0	0	0	NA
Y1	7086	1	Avg	12/18/2018	0.366003385	0.733545455	15.73333333	23.26292701
Y1	7088	1	Avg	12/18/2018	0	0	0	NA
Y1	7092	1	Avg	12/18/2018	0	0	0	NA
Y1	7094	1	Avg	12/18/2018	0	0	0	NA
Y1	7136	1	Avg	12/18/2018	0	0	0	NA
Y1	7140	1	Avg	12/18/2018	0	0	0	NA
Y1	7144	1	Avg	12/18/2018	0	0	0	NA
Y1	7157	1	Avg	12/18/2018	0	0	0	NA
Y1	7197	1	Avg	12/18/2018	0	0	0	NA
Y1	7004	1	High	12/18/2018	0	0	0	NA
Y1	7014	1	High	12/18/2018	0	0	0	NA
Y1	7016	1	High	12/18/2018	0	0	0	NA
Y1	7017	1	High	12/18/2018	0	0	0	NA
Y1	7022	1	High	12/18/2018	0	0	0	NA
Y1	7024	1	High	12/18/2018	0	0	0	NA
Y1	7033	1	High	12/18/2018	0.060781328	0.119642857	3.483333333	17.44918507
Y1	7036	1	High	12/18/2018	0	0	0	NA
Y1	7048	1	High	12/18/2018	0	0	0	NA
Y1	7050	1	High	12/18/2018	0	0	0	NA
Y1	7051	1	High	12/18/2018	2.512718243	5.177196261	58.11666667	43.23575985
Y1	7082	1	High	12/18/2018	0	0	0	NA
Y1	7174	1	High	12/18/2018	0	0	0	NA
Y1	7005	1	Low	12/18/2018	0.283313564	0.586478875	17.66666667	16.03661683
Y1	7021	1	Low	12/18/2018	0	0	0	NA
Y1	7035	1	Low	12/18/2018	0	0	0	NA
Y1	7055	1	Low	12/18/2018	0	0	0	NA
Y1	7056	1	Low	12/18/2018	0	0	0	NA
Y1	7068	1	Low	12/18/2018	0	0	0	NA
Y1	7089	1	Low	12/18/2018	0	0	0	NA
Y1	7090	1	Low	12/18/2018	0	0	0	NA
Y1	7098	1	Low	12/18/2018	0	0	0	NA
Y1	7123	1	Low	12/18/2018	0	0	0	NA
Y2	8013	1	Avg	12/18/2019	0	0	0	NA
Y2	8020	1	Avg	12/18/2019	0	0	0	NA
Y2	8029	1	Avg	12/18/2019	0	0	0	NA
Y2	8032	1	Avg	12/18/2019	0	0	0	NA
Y2	8044	1	Avg	12/18/2019	2.69	5.757708437	97.43333333	27.60862128
Y2	8073	1	Avg	12/18/2019	0	0	0	NA
Y2	8075	1	Avg	12/18/2019	0	0	0	NA
Y2	8082	1	Avg	12/18/2019	0	0	0	NA
Y2	8126	1	Avg	12/18/2019	0	0	0	NA
Y2	8155	1	Avg	12/18/2019	0	0	0	NA
Y2	8158	1	Avg	12/18/2019	0	0	0	NA
Y2	18055	1	Avg	12/18/2019	5.82	12.57932757	57.43333333	101.334881
Y2	8008	1	High	12/18/2019	0	0	0	NA
Y2	8023	1	High	12/18/2019	0	0	0	NA
Y2	8043	1	High	12/18/2019	0	0	0	NA
Y2	8051	1	High	12/18/2019	0	0	0	NA
Y2	8054	1	High	12/18/2019	0	0	0	NA
Y2	8091	1	High	12/18/2019	0	0	0	NA
Y2	8098	1	High	12/18/2019	0	0	0	NA
Y2	8109	1	High	12/18/2019	0	0	0	NA
Y2	8124	1	High	12/18/2019	0	0	0	NA
Y2	8132	1	High	12/18/2019	0	0	0	NA
Y2	8141	1	High	12/18/2019	0	0	0	NA
Y2	18069	1	High	12/18/2019	0	0	0	NA
Y2	8002	1	Low	12/18/2019	0	0	0	NA
Y2	8016	1	Low	12/18/2019	0	0	0	NA
Y2	8026	1	Low	12/18/2019	0	0	0	NA
Y2	8046	1	Low	12/18/2019	0	0	0	NA
Y2	8068	1	Low	12/18/2019	0	0	0	NA
Y2	8074	1	Low	12/18/2019	0	0	0	NA
Y2	8131	1	Low	12/18/2019	0	0	0	NA
Y2	8174	1	Low	12/18/2019	0	0	0	NA
Y2	8177	1	Low	12/18/2019	0	0	0	NA
Y1	7013	1	Avg	12/19/2018	0	0	0	NA
Y1	7015	1	Avg	12/19/2018	0	0	0	NA
Y1	7027	1	Avg	12/19/2018	0	0	0	NA
Y1	7058	1	Avg	12/19/2018	0	0	0	NA
Y1	7079	1	Avg	12/19/2018	0.253557927	0.48189655	8.716666667	29.08886352
Y1	7086	1	Avg	12/19/2018	0	0	0	NA
Y1	7088	1	Avg	12/19/2018	0	0	0	NA
Y1	7092	1	Avg	12/19/2018	0	0	0	NA
Y1	7094	1	Avg	12/19/2018	0	0	0	NA
Y1	7136	1	Avg	12/19/2018	0	0	0	NA
Y1	7140	1	Avg	12/19/2018	0	0	0	NA
Y1	7144	1	Avg	12/19/2018	0	0	0	NA
Y1	7157	1	Avg	12/19/2018	0	0	0	NA
Y1	7197	1	Avg	12/19/2018	0	0	0	NA
Y1	7004	1	High	12/19/2018	0	0	0	NA
Y1	7014	1	High	12/19/2018	0	0	0	NA
Y1	7016	1	High	12/19/2018	0	0	0	NA
Y1	7017	1	High	12/19/2018	0	0	0	NA
Y1	7022	1	High	12/19/2018	0	0	0	NA
Y1	7024	1	High	12/19/2018	0	0	0	NA
Y1	7033	1	High	12/19/2018	0.061688512	0.121428571	3.166666667	19.48058274
Y1	7036	1	High	12/19/2018	2.101582455	4.270230416	70.65	29.74639002
Y1	7048	1	High	12/19/2018	0	0	0	NA
Y1	7050	1	High	12/19/2018	0.279049798	0.532640692	9.483333333	29.42528626
Y1	7051	1	High	12/19/2018	0	0	0	NA
Y1	7082	1	High	12/19/2018	1.473040019	2.848684209	42.55	34.61903687
Y1	7174	1	High	12/19/2018	0	0	0	NA
Y1	7005	1	Low	12/19/2018	0	0	0	NA
Y1	7021	1	Low	12/19/2018	0	0	0	NA
Y1	7035	1	Low	12/19/2018	0	0	0	NA
Y1	7055	1	Low	12/19/2018	0	0	0	NA
Y1	7056	1	Low	12/19/2018	0	0	0	NA
Y1	7068	1	Low	12/19/2018	0	0	0	NA
Y1	7089	1	Low	12/19/2018	0	0	0	NA
Y1	7090	1	Low	12/19/2018	0	0	0	NA
Y1	7098	1	Low	12/19/2018	0	0	0	NA
Y1	7123	1	Low	12/19/2018	0	0	0	NA
Y2	8013	1	Avg	12/19/2019	0	0	0	NA
Y2	8020	1	Avg	12/19/2019	0	0	0	NA
Y2	8029	1	Avg	12/19/2019	0	0	0	NA
Y2	8032	1	Avg	12/19/2019	2.4	5.039141532	83.81666667	28.63392325
Y2	8044	1	Avg	12/19/2019	0	0	0	NA
Y2	8073	1	Avg	12/19/2019	0	0	0	NA
Y2	8075	1	Avg	12/19/2019	0	0	0	NA
Y2	8082	1	Avg	12/19/2019	0	0	0	NA
Y2	8126	1	Avg	12/19/2019	0	0	0	NA
Y2	8155	1	Avg	12/19/2019	0.31	0.604808469	5.783333333	53.60230548
Y2	8158	1	Avg	12/19/2019	0	0	0	NA
Y2	18055	1	Avg	12/19/2019	0	0	0	NA
Y2	8008	1	High	12/19/2019	0.14	0.313347633	1.3	107.6923077
Y2	8023	1	High	12/19/2019	0	0	0	NA
Y2	8043	1	High	12/19/2019	0	0	0	NA
Y2	8051	1	High	12/19/2019	0	0	0	NA
Y2	8054	1	High	12/19/2019	0	0	0	NA
Y2	8091	1	High	12/19/2019	0	0	0	NA
Y2	8098	1	High	12/19/2019	0	0	0	NA
Y2	8109	1	High	12/19/2019	0	0	0	NA
Y2	8124	1	High	12/19/2019	0	0	0	NA
Y2	8132	1	High	12/19/2019	0	0	0	NA
Y2	8141	1	High	12/19/2019	0	0	0	NA
[truncated: 17,692 more rows]
