# Supplementary material for: The Influence of Residual Feed Intake and Cow Age on Beef Cattle Performance, Supplement Intake, Resource Use, and Grazing Behavior on Winter Mixed-Grass Rangelands
Source: Animals (Basel). 2021 May 23;11(6):1518. doi: 10.3390/ani11061518 (PMC8224646; doi:10.3390/ani11061518)
Supplement: Supplementary file 1 [file animals-11-01518-s001.zip › Table S3.csv]

Year	ID	RFI_Class	Age	Day	Time_gr_hr	Dist_km
2018	7004	High	2	11/14/2018	5.25	4.980793985
2018	7004	High	2	11/15/2018	4.5	2.010160365
2018	7004	High	2	11/16/2018	8	5.866149702
2018	7004	High	2	11/17/2018	5	2.43110962
2018	7004	High	2	11/18/2018	5	2.349519752
2018	7004	High	2	11/19/2018	7.5	3.401344295
2018	7004	High	2	11/20/2018	5.5	2.778339071
2018	7004	High	2	11/21/2018	6.75	3.183884829
2018	7004	High	2	11/22/2018	6.75	3.968432436
2018	7004	High	2	11/23/2018	5.25	2.417472442
2018	7004	High	2	11/24/2018	4	2.095168311
2018	7004	High	2	11/25/2018	5.75	3.841551091
2018	7004	High	2	11/26/2018	5.75	3.968274603
2018	7005	Low	2	11/14/2018	5.5	4.362166033
2018	7005	Low	2	11/15/2018	7.25	2.270215581
2018	7005	Low	2	11/16/2018	6.5	3.93232426
2018	7005	Low	2	11/17/2018	7	2.596235756
2018	7005	Low	2	11/18/2018	7.75	2.256186451
2018	7005	Low	2	11/19/2018	7.25	2.290164006
2018	7005	Low	2	11/20/2018	6.75	3.066075553
2018	7005	Low	2	11/21/2018	4.25	3.567639911
2018	7005	Low	2	11/22/2018	7.25	3.37187884
2018	7005	Low	2	11/23/2018	5.75	3.618763307
2018	7005	Low	2	11/24/2018	5.5	3.183205839
2018	7005	Low	2	11/25/2018	7.5	2.927095344
2018	7005	Low	2	11/26/2018	7.25	4.312975852
2018	7005	Low	2	11/27/2018	4.5	2.715005133
2018	7005	Low	2	11/28/2018	6.5	2.812623224
2018	7005	Low	2	11/29/2018	4.25	3.726929663
2018	7005	Low	2	11/30/2018	6.5	3.129292325
2018	7005	Low	2	12/1/2018	6.5	2.406525477
2018	7005	Low	2	12/2/2018	7.5	2.490809201
2018	7005	Low	2	12/3/2018	9.5	1.845726213
2018	7005	Low	2	12/4/2018	4.5	2.825760578
2018	7005	Low	2	12/5/2018	6.25	1.757293222
2018	7005	Low	2	12/6/2018	8	2.720052586
2018	7005	Low	2	12/7/2018	6.75	2.143784737
2018	7005	Low	2	12/8/2018	8.75	3.636867919
2018	7005	Low	2	12/9/2018	7	2.363625955
2018	7005	Low	2	12/10/2018	5.25	4.580748383
2018	7005	Low	2	12/11/2018	8	5.102584687
2018	7005	Low	2	12/12/2018	6.75	3.249295917
2018	7005	Low	2	12/13/2018	7	4.052209238
2018	7005	Low	2	12/14/2018	8.25	2.542930985
2018	7005	Low	2	12/15/2018	6.5	3.479462596
2018	7005	Low	2	12/16/2018	6	2.198498709
2018	7005	Low	2	12/17/2018	5.5	3.205651628
2018	7005	Low	2	12/18/2018	5.25	4.478587209
2018	7005	Low	2	12/19/2018	8	2.58923066
2018	7005	Low	2	12/20/2018	7.75	2.6460974
2018	7005	Low	2	12/21/2018	7.5	2.70670411
2018	7005	Low	2	12/22/2018	7.25	1.859391961
2018	7005	Low	2	12/23/2018	7.75	3.639266078
2018	7005	Low	2	12/24/2018	7.75	2.203768241
2018	7005	Low	2	12/25/2018	8.75	1.940810974
2018	7005	Low	2	12/26/2018	6.5	2.1002219
2018	7005	Low	2	12/27/2018	7	2.489060105
2018	7005	Low	2	12/28/2018	8.75	2.049768022
2018	7005	Low	2	12/29/2018	8.25	4.146258412
2018	7005	Low	2	12/30/2018	8	2.650740955
2018	7005	Low	2	12/31/2018	7.25	1.658318626
2018	7005	Low	2	1/1/2019	5	1.687208165
2018	7022	High	2	11/14/2018	5	6.101873459
2018	7022	High	2	11/15/2018	5.75	2.934967408
2018	7022	High	2	11/16/2018	7.25	6.695115545
2018	7022	High	2	11/17/2018	5.25	3.493578293
2018	7022	High	2	11/18/2018	5.25	2.707852561
2018	7022	High	2	11/19/2018	6	3.713879688
2018	7022	High	2	11/20/2018	4.5	3.497859799
2018	7022	High	2	11/21/2018	3.75	3.34539993
2018	7022	High	2	11/22/2018	5.75	3.434059653
2018	7022	High	2	11/23/2018	4.75	2.811677856
2018	7022	High	2	11/24/2018	4	3.090483635
2018	7022	High	2	11/25/2018	4.5	2.479189948
2018	7022	High	2	11/26/2018	3.5	4.316578316
2018	7022	High	2	11/27/2018	2.75	4.108376451
2018	7022	High	2	11/28/2018	4.25	4.859430602
2018	7022	High	2	11/29/2018	5	2.814216323
2018	7022	High	2	11/30/2018	4	2.527596965
2018	7022	High	2	12/1/2018	3	2.787106779
2018	7022	High	2	12/2/2018	5	2.720212334
2018	7022	High	2	12/3/2018	3.25	3.517009613
2018	7022	High	2	12/4/2018	3.5	2.258256165
2018	7022	High	2	12/5/2018	4	2.268741662
2018	7022	High	2	12/6/2018	5.75	4.270377635
2018	7022	High	2	12/7/2018	3.75	2.510019049
2018	7022	High	2	12/8/2018	4	3.890462331
2018	7022	High	2	12/9/2018	5.25	2.236317089
2018	7024	High	2	11/14/2018	5.5	3.842453837
2018	7024	High	2	11/15/2018	8	2.480137685
2018	7024	High	2	11/16/2018	7.75	4.10175913
2018	7024	High	2	11/17/2018	5.25	2.237086933
2018	7024	High	2	11/18/2018	6.5	2.36903267
2018	7024	High	2	11/19/2018	7.25	3.287413831
2018	7024	High	2	11/20/2018	6	3.931121177
2018	7024	High	2	11/21/2018	5.75	3.166596763
2018	7024	High	2	11/22/2018	7.25	3.058619032
2018	7024	High	2	11/23/2018	5	2.905804775
2018	7024	High	2	11/24/2018	7	2.253714166
2018	7024	High	2	11/25/2018	7.75	2.913948774
2018	7024	High	2	11/26/2018	5.5	2.338759462
2018	7024	High	2	11/27/2018	5	1.961206425
2018	7024	High	2	11/28/2018	6.25	2.486911774
2018	7024	High	2	11/29/2018	4.5	2.369223666
2018	7024	High	2	11/30/2018	7	2.433409044
2018	7024	High	2	12/1/2018	5.5	2.548563193
2018	7024	High	2	12/2/2018	8.25	2.951268822
2018	7024	High	2	12/3/2018	6.5	1.390144684
2018	7024	High	2	12/4/2018	7.75	3.333696684
2018	7024	High	2	12/5/2018	5.75	2.880813497
2018	7024	High	2	12/6/2018	7.5	3.930518692
2018	7024	High	2	12/7/2018	6	2.619525425
2018	7024	High	2	12/8/2018	6.25	3.146181312
2018	7024	High	2	12/9/2018	8.75	1.845819138
2018	7024	High	2	12/10/2018	8	3.792498424
2018	7024	High	2	12/11/2018	6.75	3.573826188
2018	7024	High	2	12/12/2018	5.75	1.771304565
2018	7024	High	2	12/13/2018	5.5	3.884797953
2018	7024	High	2	12/14/2018	9	3.365760842
2018	7024	High	2	12/15/2018	7.75	3.700961591
2018	7024	High	2	12/16/2018	6.25	2.809397789
2018	7024	High	2	12/17/2018	7.5	3.178382844
2018	7024	High	2	12/18/2018	6.25	3.261810894
2018	7024	High	2	12/19/2018	6.5	4.001242316
2018	7024	High	2	12/20/2018	5.25	2.623128114
2018	7024	High	2	12/21/2018	5.25	2.768847816
2018	7024	High	2	12/22/2018	6.25	1.882436037
2018	7024	High	2	12/23/2018	7.25	2.569896786
2018	7024	High	2	12/24/2018	7.25	2.452598418
2018	7024	High	2	12/25/2018	5.5	2.609864994
2018	7024	High	2	12/26/2018	4.75	1.739061858
2018	7024	High	2	12/27/2018	4.5	1.497507858
2018	7024	High	2	12/28/2018	6.75	2.870313153
2018	7024	High	2	12/29/2018	5.5	3.260510125
2018	7024	High	2	12/30/2018	5.75	1.656459925
2018	7024	High	2	12/31/2018	4.25	3.430620153
2018	7024	High	2	1/1/2019	4	1.409364206
2018	7048	High	2	11/14/2018	8.25	6.185473989
2018	7048	High	2	11/15/2018	6.75	3.657816448
2018	7048	High	2	11/16/2018	8	5.052654094
2018	7048	High	2	11/17/2018	8	3.203547911
2018	7048	High	2	11/18/2018	7.25	2.111643329
2018	7048	High	2	11/19/2018	10	3.789546086
2018	7048	High	2	11/20/2018	3.75	2.996057387
2018	7048	High	2	11/21/2018	5.5	3.381008918
2018	7048	High	2	11/22/2018	5	3.342283352
2018	7048	High	2	11/23/2018	6	2.97871243
2018	7048	High	2	11/24/2018	5.5	3.086836228
2018	7048	High	2	11/25/2018	5.75	1.855371447
2018	7048	High	2	11/26/2018	5.5	2.970903249
2018	7048	High	2	11/27/2018	4.5	2.159750777
2018	7048	High	2	11/28/2018	6.25	3.102064465
2018	7048	High	2	11/29/2018	5.25	4.130538738
2018	7048	High	2	11/30/2018	3.25	2.956070318
2018	7048	High	2	12/1/2018	6.25	2.020109048
2018	7048	High	2	12/2/2018	5	2.408422239
2018	7048	High	2	12/3/2018	7.5	2.96612168
2018	7048	High	2	12/4/2018	6.75	2.443336775
2018	7048	High	2	12/5/2018	6.75	2.403107956
2018	7048	High	2	12/6/2018	8	2.131675605
2018	7048	High	2	12/7/2018	6.75	3.090475205
2018	7048	High	2	12/8/2018	6.75	2.4484473
2018	7048	High	2	12/9/2018	6.25	1.849152569
2018	7048	High	2	12/10/2018	6.75	3.746946696
2018	7048	High	2	12/11/2018	6.25	3.479035594
2018	7048	High	2	12/12/2018	6.25	1.743691911
2018	7048	High	2	12/13/2018	6.25	2.310410092
2018	7048	High	2	12/14/2018	6.5	3.003425718
2018	7048	High	2	12/15/2018	4.75	3.608457757
2018	7048	High	2	12/16/2018	5.75	3.193021296
2018	7048	High	2	12/17/2018	6.25	3.810883984
2018	7048	High	2	12/18/2018	4.25	3.563281225
2018	7048	High	2	12/19/2018	4.75	2.742675921
2018	7048	High	2	12/20/2018	3.25	1.963292156
2018	7048	High	2	12/21/2018	4.75	2.302963776
2018	7048	High	2	12/22/2018	4.25	2.776666067
2018	7048	High	2	12/23/2018	6.5	3.565375583
2018	7048	High	2	12/24/2018	4.5	2.799009941
2018	7048	High	2	12/25/2018	4.25	1.494311753
2018	7048	High	2	12/26/2018	3.25	1.681630529
2018	7048	High	2	12/27/2018	6.5	2.988578543
2018	7048	High	2	12/28/2018	4.75	3.618015677
2018	7048	High	2	12/29/2018	7.75	3.342755687
2018	7048	High	2	12/30/2018	6.25	1.611681124
2018	7048	High	2	12/31/2018	6.5	3.411932607
2018	7048	High	2	1/1/2019	6.25	1.395993821
2018	7055	Low	2	11/14/2018	5	5.367635593
2018	7055	Low	2	11/15/2018	6	3.991191124
2018	7055	Low	2	11/16/2018	6	5.163245659
2018	7055	Low	2	11/17/2018	6.75	3.309570741
2018	7055	Low	2	11/18/2018	6	2.676734399
2018	7055	Low	2	11/19/2018	5.25	2.810604275
2018	7055	Low	2	11/20/2018	6.5	4.292662217
2018	7055	Low	2	11/21/2018	4.5	2.671481919
2018	7055	Low	2	11/22/2018	6.5	2.760169269
2018	7055	Low	2	11/23/2018	5.5	2.729948998
2018	7055	Low	2	11/24/2018	3.75	2.909065896
2018	7055	Low	2	11/25/2018	6	3.929467516
2018	7055	Low	2	11/26/2018	6.5	2.693058499
2018	7055	Low	2	11/27/2018	4	2.070102141
2018	7055	Low	2	11/28/2018	6.5	3.767153382
2018	7055	Low	2	11/29/2018	5	2.967470351
2018	7055	Low	2	11/30/2018	4.5	3.336925671
2018	7055	Low	2	12/1/2018	5.25	2.423719746
2018	7055	Low	2	12/2/2018	6.25	3.316735549
2018	7055	Low	2	12/3/2018	7.25	2.807440106
2018	7055	Low	2	12/4/2018	7.75	3.146222439
2018	7055	Low	2	12/5/2018	6.5	2.250574159
2018	7055	Low	2	12/6/2018	5.75	1.887285303
2018	7055	Low	2	12/7/2018	7	3.922308073
2018	7055	Low	2	12/8/2018	7.25	3.062829105
2018	7055	Low	2	12/9/2018	7.5	2.534655905
2018	7055	Low	2	12/10/2018	7.5	4.243007901
2018	7055	Low	2	12/11/2018	6.25	4.185672537
2018	7055	Low	2	12/12/2018	5.5	3.72373189
2018	7055	Low	2	12/13/2018	6	2.682299082
2018	7055	Low	2	12/14/2018	6.25	3.15084146
2018	7055	Low	2	12/15/2018	4.25	2.795390576
2018	7055	Low	2	12/16/2018	6	2.493390809
2018	7055	Low	2	12/17/2018	5.5	3.698588307
2018	7055	Low	2	12/18/2018	7.25	2.949508287
2018	7055	Low	2	12/19/2018	6.75	4.009413997
2018	7055	Low	2	12/20/2018	5.5	3.436739579
2018	7055	Low	2	12/21/2018	7	2.476866269
2018	7055	Low	2	12/22/2018	5	3.060299739
2018	7055	Low	2	12/23/2018	8	3.733795386
2018	7055	Low	2	12/24/2018	6.5	3.635037826
2018	7055	Low	2	12/25/2018	5.5	2.396214326
2018	7055	Low	2	12/26/2018	5.5	1.795167518
2018	7055	Low	2	12/27/2018	6	2.341946934
2018	7055	Low	2	12/28/2018	5	1.373072221
2018	7055	Low	2	12/29/2018	7.25	3.264167873
2018	7055	Low	2	12/30/2018	8.25	1.951017257
2018	7055	Low	2	12/31/2018	5	3.314093448
2018	7055	Low	2	1/1/2019	6	1.120523962
2018	7056	Low	2	11/14/2018	5.75	5.367684408
2018	7056	Low	2	11/15/2018	4.75	2.805037214
2018	7056	Low	2	11/16/2018	4.25	3.918279998
2018	7056	Low	2	11/17/2018	5.5	3.522590123
2018	7056	Low	2	11/18/2018	5.75	3.820058006
2018	7056	Low	2	11/19/2018	5.75	3.088598247
2018	7056	Low	2	11/20/2018	5.75	3.805285237
2018	7056	Low	2	11/21/2018	6	3.235096339
2018	7056	Low	2	11/22/2018	4	6.489766636
2018	7056	Low	2	11/23/2018	5.5	2.997676148
2018	7056	Low	2	11/24/2018	2.5	3.471522979
2018	7056	Low	2	11/25/2018	4.5	2.745001536
2018	7056	Low	2	11/26/2018	4.5	3.23923669
2018	7056	Low	2	11/27/2018	3	1.244582455
2018	7056	Low	2	11/28/2018	4	3.555194496
2018	7056	Low	2	11/29/2018	2.5	2.89285902
2018	7056	Low	2	11/30/2018	3.25	2.797810298
2018	7056	Low	2	12/1/2018	2	1.85795542
2018	7056	Low	2	12/2/2018	3.25	2.135144383
2018	7056	Low	2	12/3/2018	3.5	2.7377528
2018	7056	Low	2	12/4/2018	3	2.6429298
2018	7056	Low	2	12/5/2018	3.75	2.479195361
2018	7056	Low	2	12/6/2018	3	4.276795061
2018	7056	Low	2	12/7/2018	4	2.567320733
2018	7056	Low	2	12/8/2018	5.25	3.502071267
2018	7056	Low	2	12/9/2018	5.25	2.422547129
2018	7056	Low	2	12/10/2018	6.5	4.214818526
2018	7056	Low	2	12/11/2018	6.5	3.313869612
2018	7056	Low	2	12/12/2018	4	2.245779043
2018	7056	Low	2	12/13/2018	4	3.264635446
2018	7056	Low	2	12/14/2018	4.25	3.892081354
2018	7056	Low	2	12/15/2018	4.5	3.062444339
2018	7056	Low	2	12/16/2018	3.5	1.753186186
2018	7056	Low	2	12/17/2018	5	3.32664784
2018	7056	Low	2	12/18/2018	5.25	3.297307303
2018	7056	Low	2	12/19/2018	5.5	3.461851872
2018	7056	Low	2	12/20/2018	5	3.565301955
2018	7056	Low	2	12/21/2018	4.5	2.902495094
2018	7056	Low	2	12/22/2018	3.75	1.915206884
2018	7056	Low	2	12/23/2018	5.25	6.361616847
2018	7056	Low	2	12/24/2018	3.25	3.473087716
2018	7056	Low	2	12/25/2018	3	3.43870191
2018	7056	Low	2	12/26/2018	1.25	1.86447414
2018	7056	Low	2	12/27/2018	4.75	3.459681515
2018	7056	Low	2	12/28/2018	2.5	2.905014373
2018	7056	Low	2	12/29/2018	5	3.991509743
2018	7056	Low	2	12/30/2018	3.75	1.709020865
2018	7056	Low	2	12/31/2018	3.5	4.444277346
2018	7056	Low	2	1/1/2019	3.5	1.906447343
2018	7098	Low	2	11/14/2018	6.75	3.893331588
2018	7098	Low	2	11/15/2018	6.25	2.917556819
2018	7098	Low	2	11/16/2018	3.5	4.449572677
2018	7098	Low	2	11/17/2018	3.75	1.903748082
2018	7098	Low	2	11/18/2018	3.25	2.210440235
2018	7098	Low	2	11/19/2018	6.25	3.840452446
2018	7098	Low	2	11/20/2018	4.5	3.486162293
2018	7098	Low	2	11/21/2018	5.5	2.704768058
2018	7098	Low	2	11/22/2018	5	2.679702392
2018	7098	Low	2	11/23/2018	4.25	2.923289203
2018	7098	Low	2	11/24/2018	5	2.806006486
2018	7098	Low	2	11/25/2018	3	2.931516367
2018	7098	Low	2	11/26/2018	4.75	2.973439441
2018	7098	Low	2	11/27/2018	4.75	2.181352343
2018	7098	Low	2	11/28/2018	5.25	2.480325824
2018	7098	Low	2	11/29/2018	3.75	2.492284519
2018	7098	Low	2	11/30/2018	4.5	3.02112384
2018	7098	Low	2	12/1/2018	2.5	2.917218535
2018	7098	Low	2	12/2/2018	2.25	1.984411179
2018	7098	Low	2	12/3/2018	2.5	1.356672567
2018	7098	Low	2	12/4/2018	3	2.704802008
2018	7098	Low	2	12/5/2018	3	1.797096544
2018	7098	Low	2	12/6/2018	4.5	2.559023149
2018	7098	Low	2	12/7/2018	3.5	2.17943051
2018	7098	Low	2	12/8/2018	4	1.550825338
2018	7098	Low	2	12/9/2018	4.5	2.720953089
2018	7098	Low	2	12/10/2018	6.25	1.960688396
2018	7098	Low	2	12/11/2018	3.25	3.04529472
2018	7098	Low	2	12/12/2018	5.25	2.791383179
2018	7098	Low	2	12/13/2018	5.75	4.445815578
2018	7098	Low	2	12/14/2018	6.75	3.056457842
2018	7098	Low	2	12/15/2018	5.75	3.05344631
2018	7098	Low	2	12/16/2018	4.25	1.979976152
2018	7098	Low	2	12/17/2018	2	2.461014382
2018	7098	Low	2	12/18/2018	5	4.163508508
2018	7098	Low	2	12/19/2018	4.75	2.646124249
2018	7098	Low	2	12/20/2018	4.5	2.479324678
2018	7098	Low	2	12/21/2018	3.25	2.768074679
2018	7098	Low	2	12/22/2018	5.5	1.585969743
2018	7098	Low	2	12/23/2018	5.75	3.314242089
2018	7098	Low	2	12/24/2018	6	2.033750447
2018	7098	Low	2	12/25/2018	2.75	1.455844918
2018	7098	Low	2	12/26/2018	3.5	2.366394699
2018	7098	Low	2	12/27/2018	5	2.214150545
2018	7098	Low	2	12/28/2018	5.75	2.65446928
2018	7098	Low	2	12/29/2018	6.25	3.699598758
2018	7098	Low	2	12/30/2018	3.25	2.677632384
2018	7098	Low	2	12/31/2018	2.25	2.298139204
2018	7098	Low	2	1/1/2019	3.25	1.510365476
2018	7123	Low	2	11/14/2018	6	1.544935694
2018	7123	Low	2	11/15/2018	7.75	2.088059351
2018	7123	Low	2	11/16/2018	9.5	2.33918589
2018	7123	Low	2	11/17/2018	9	2.023706934
2018	7123	Low	2	11/18/2018	9.5	2.59380608
2018	7123	Low	2	11/19/2018	6.5	2.420992507
2018	7123	Low	2	11/20/2018	8.75	4.459444877
2018	7123	Low	2	11/21/2018	8.25	3.520822078
2018	7123	Low	2	11/22/2018	8.5	3.872969796
2018	7123	Low	2	11/23/2018	7.25	3.565330775
2018	7123	Low	2	11/24/2018	6.5	3.113295783
2018	7123	Low	2	11/25/2018	9.5	2.812080197
2018	7123	Low	2	11/26/2018	7	1.869730716
2018	7123	Low	2	11/27/2018	6.75	2.910925436
2018	7123	Low	2	11/28/2018	8.75	3.722763237
2018	7123	Low	2	11/29/2018	8	1.918728179
2018	7123	Low	2	11/30/2018	8	2.945116033
2018	7123	Low	2	12/1/2018	8.25	2.721704724
2018	7123	Low	2	12/2/2018	9.5	2.555851464
2018	7123	Low	2	12/3/2018	7.5	2.895724734
2018	7123	Low	2	12/4/2018	7	1.691720586
2018	7123	Low	2	12/5/2018	7.75	3.244845745
2018	7123	Low	2	12/6/2018	5.75	2.182715985
2018	7123	Low	2	12/7/2018	7.75	1.596122968
2018	7123	Low	2	12/8/2018	8	2.840845447
2018	7123	Low	2	12/9/2018	8.5	1.801832508
2018	7123	Low	2	12/10/2018	11	3.262757055
2018	7123	Low	2	12/11/2018	8.75	3.542259679
2018	7123	Low	2	12/12/2018	9.5	2.545800053
2018	7123	Low	2	12/13/2018	6.75	4.107380042
2018	7123	Low	2	12/14/2018	10.5	2.766384036
2018	7123	Low	2	12/15/2018	7.25	3.417091263
2018	7123	Low	2	12/16/2018	8.25	2.545405816
2018	7123	Low	2	12/17/2018	10	3.008457478
2018	7123	Low	2	12/18/2018	11	3.674239071
2018	7123	Low	2	12/19/2018	9.5	3.21107387
2018	7123	Low	2	12/20/2018	11	3.329462756
2018	7123	Low	2	12/21/2018	9.25	2.900169478
2018	7123	Low	2	12/22/2018	10.5	3.551303066
2018	7123	Low	2	12/23/2018	8.75	3.288433406
2018	7123	Low	2	12/24/2018	11.25	2.717063847
2018	7123	Low	2	12/25/2018	8	2.904004586
2018	7123	Low	2	12/26/2018	8.25	2.469949177
2018	7123	Low	2	12/27/2018	8	2.411149101
2018	7123	Low	2	12/28/2018	8	3.415088881
2018	7123	Low	2	12/29/2018	9.25	4.056161069
2018	7123	Low	2	12/30/2018	8.5	2.139812751
2018	7123	Low	2	12/31/2018	6.25	3.373455359
2018	7123	Low	2	1/1/2019	7	1.805971697
2018	7174	High	2	11/14/2018	6.5	2.255128232
2018	7174	High	2	11/15/2018	7.25	3.953408267
2018	7174	High	2	11/16/2018	7.25	5.808353867
2018	7174	High	2	11/17/2018	4.25	2.988854717
2018	7174	High	2	11/18/2018	5.5	2.794101847
2018	7174	High	2	11/19/2018	5.75	2.526187596
2018	7174	High	2	11/20/2018	5.75	2.579182025
2018	7174	High	2	11/21/2018	5	2.921340653
2018	7174	High	2	11/22/2018	5	2.294778414
2018	7174	High	2	11/23/2018	4.5	1.835834278
2018	7174	High	2	11/24/2018	4.5	1.99271358
2018	7174	High	2	11/25/2018	3.75	2.396865013
2018	7174	High	2	11/26/2018	4.5	2.70669924
2018	7174	High	2	11/27/2018	6	2.040923634
2018	7174	High	2	11/28/2018	5.5	3.71724766
2018	7174	High	2	11/29/2018	4.25	4.177986975
2018	7174	High	2	11/30/2018	3.5	2.337990567
2018	7174	High	2	12/1/2018	5.75	3.178591518
2018	7174	High	2	12/2/2018	7.25	2.813870618
2018	7174	High	2	12/3/2018	6	2.186739025
2018	7174	High	2	12/4/2018	6	2.939184241
2018	7174	High	2	12/5/2018	5.5	1.711723728
2018	7174	High	2	12/6/2018	6	3.747732134
2018	7174	High	2	12/7/2018	6.5	1.927219548
2018	7174	High	2	12/8/2018	6.25	3.352369745
2018	7174	High	2	12/9/2018	7	2.383869872
2018	7174	High	2	12/10/2018	7.25	3.064671634
2018	7174	High	2	12/11/2018	5.5	2.921379766
2018	7174	High	2	12/12/2018	6.75	3.804204952
2018	7174	High	2	12/13/2018	6.25	4.317362545
2018	7174	High	2	12/14/2018	7.25	2.386854535
2018	7174	High	2	12/15/2018	7.5	3.206872892
2018	7174	High	2	12/16/2018	6.75	2.530314312
2018	7174	High	2	12/17/2018	5.75	3.265031266
2018	7174	High	2	12/18/2018	5.75	3.023735089
2018	7174	High	2	12/19/2018	6.5	3.260640205
2018	7174	High	2	12/20/2018	7.75	3.26856624
2018	7174	High	2	12/21/2018	4.5	2.185846383
2018	7174	High	2	12/22/2018	6	1.528109252
2018	7174	High	2	12/23/2018	6.75	3.67486603
2018	7174	High	2	12/24/2018	7	2.319629696
2018	7174	High	2	12/25/2018	4.25	1.495597413
2018	7174	High	2	12/26/2018	5.25	1.615533745
2018	7174	High	2	12/27/2018	7.75	2.523930915
2018	7174	High	2	12/28/2018	6.25	2.497928015
2018	7174	High	2	12/29/2018	5.75	3.936010382
2018	7174	High	2	12/30/2018	8.5	1.694066018
2018	7174	High	2	12/31/2018	5.75	3.467827533
2018	7174	High	2	1/1/2019	7.25	1.893086922
2019	8002	Low	2	11/21/2019	4.75	3.976674846
2019	8002	Low	2	11/22/2019	5.25	2.627456491
2019	8002	Low	2	11/23/2019	5.75	3.189479911
2019	8002	Low	2	11/24/2019	5.25	6.325182288
2019	8002	Low	2	11/25/2019	5.25	2.795571113
2019	8002	Low	2	11/26/2019	5.25	4.413520721
2019	8002	Low	2	11/27/2019	3.25	3.870972483
2019	8002	Low	2	11/28/2019	5.5	4.424303448
2019	8002	Low	2	11/29/2019	5.5	5.143056353
2019	8002	Low	2	11/30/2019	3	4.612070083
2019	8002	Low	2	12/1/2019	5.5	3.777437608
2019	8002	Low	2	12/2/2019	6	3.758761375
2019	8002	Low	2	12/3/2019	5.25	2.938513659
2019	8002	Low	2	12/4/2019	5.25	4.608139085
2019	8002	Low	2	12/5/2019	4.75	1.72945767
2019	8002	Low	2	12/6/2019	7	3.874072154
2019	8002	Low	2	12/7/2019	3.5	2.035107633
2019	8002	Low	2	12/8/2019	3	3.061350842
2019	8002	Low	2	12/9/2019	4.75	4.566465047
2019	8002	Low	2	12/10/2019	5.5	4.483527448
2019	8002	Low	2	12/11/2019	4.75	2.986205372
2019	8002	Low	2	12/12/2019	5.5	2.139750645
2019	8002	Low	2	12/13/2019	4.75	2.81230514
2019	8002	Low	2	12/14/2019	5.25	3.995391435
2019	8002	Low	2	12/15/2019	6	3.906164424
2019	8002	Low	2	12/16/2019	6.5	4.246169696
2019	8002	Low	2	12/17/2019	5.25	1.598886353
2019	8002	Low	2	12/18/2019	6.5	2.333758941
2019	8002	Low	2	12/19/2019	6.75	3.294392368
2019	8002	Low	2	12/20/2019	5.25	3.40502932
2019	8002	Low	2	12/21/2019	4.75	3.234361065
2019	8002	Low	2	12/22/2019	5.25	2.546410154
2019	8002	Low	2	12/23/2019	6	2.783039895
2019	8002	Low	2	12/24/2019	5.25	1.986282143
2019	8002	Low	2	12/25/2019	3.75	2.816591849
2019	8002	Low	2	12/26/2019	5.75	3.288010805
2019	8002	Low	2	12/27/2019	5.25	2.262462623
2019	8002	Low	2	12/28/2019	6	2.936056316
2019	8002	Low	2	12/29/2019	6	2.83290301
2019	8002	Low	2	12/30/2019	5.75	2.841026128
2019	8002	Low	2	12/31/2019	6.25	2.542942963
2019	8002	Low	2	1/1/2020	4.25	2.111178822
2019	8002	Low	2	1/2/2020	6	2.172306247
2019	8008	High	2	11/21/2019	2.25	4.729181249
2019	8008	High	2	11/22/2019	3	2.579837877
2019	8008	High	2	11/23/2019	4	2.0653289
2019	8008	High	2	11/24/2019	3.5	4.344165536
2019	8008	High	2	11/25/2019	2.5	3.321319415
2019	8008	High	2	11/26/2019	3	6.051045941
2019	8008	High	2	11/27/2019	1.5	3.086499776
2019	8008	High	2	11/28/2019	3.5	3.593773328
2019	8008	High	2	11/29/2019	2.5	4.268114983
2019	8008	High	2	11/30/2019	1.75	2.861275864
2019	8008	High	2	12/1/2019	3	4.497701745
2019	8008	High	2	12/2/2019	4.75	1.690920064
2019	8008	High	2	12/3/2019	6.5	3.454150935
2019	8008	High	2	12/4/2019	5.25	4.450638529
2019	8008	High	2	12/5/2019	3	2.149497504
2019	8008	High	2	12/6/2019	4.75	4.080781518
2019	8008	High	2	12/7/2019	2.5	3.245127838
2019	8008	High	2	12/8/2019	1.5	7.109547498
2019	8008	High	2	12/9/2019	2	4.427772581
2019	8008	High	2	12/10/2019	3.25	2.154320131
2019	8008	High	2	12/11/2019	1.75	1.886984904
2019	8008	High	2	12/12/2019	3.25	3.65201965
2019	8008	High	2	12/13/2019	2.25	3.694254059
2019	8008	High	2	12/14/2019	2.75	3.336170394
2019	8008	High	2	12/15/2019	3.25	3.50101275
2019	8008	High	2	12/16/2019	3.5	5.059331899
2019	8008	High	2	12/17/2019	5.25	2.529200336
2019	8008	High	2	12/18/2019	5	2.402041974
2019	8008	High	2	12/19/2019	6	2.902368996
2019	8008	High	2	12/20/2019	4.5	2.677831918
2019	8008	High	2	12/21/2019	2.25	3.282586931
2019	8008	High	2	12/22/2019	3.5	2.777129059
2019	8008	High	2	12/23/2019	4	2.786752399
2019	8008	High	2	12/24/2019	3.25	2.430689841
2019	8008	High	2	12/25/2019	4.25	2.981967814
2019	8008	High	2	12/26/2019	2.75	3.151388875
2019	8008	High	2	12/27/2019	4.5	3.015045204
2019	8008	High	2	12/28/2019	3.75	3.081964643
2019	8008	High	2	12/29/2019	5.25	2.487272626
2019	8008	High	2	12/30/2019	3.5	3.103218179
2019	8008	High	2	12/31/2019	4.25	2.570656453
2019	8008	High	2	1/1/2020	3.25	1.973645982
2019	8008	High	2	1/2/2020	3	4.483876135
2019	8016	Low	2	11/21/2019	2	3.303816112
2019	8016	Low	2	11/22/2019	1.75	1.836516101
2019	8016	Low	2	11/23/2019	3.5	2.83225676
2019	8016	Low	2	11/24/2019	4	3.165676898
2019	8016	Low	2	11/25/2019	3.25	2.75808949
2019	8016	Low	2	11/26/2019	3	5.261971846
2019	8016	Low	2	11/27/2019	2.5	2.84433431
2019	8016	Low	2	11/28/2019	3.5	3.223884341
2019	8016	Low	2	11/29/2019	3	4.686633494
2019	8016	Low	2	11/30/2019	4.5	2.937552019
2019	8016	Low	2	12/1/2019	1.75	4.567648465
2019	8016	Low	2	12/2/2019	3.5	1.965341298
2019	8016	Low	2	12/3/2019	2.5	3.403702428
2019	8016	Low	2	12/4/2019	4.25	5.444118099
2019	8016	Low	2	12/5/2019	2	2.058841244
2019	8016	Low	2	12/6/2019	4.75	3.202596868
2019	8016	Low	2	12/7/2019	2.5	2.276725774
2019	8016	Low	2	12/8/2019	3.5	2.61771895
2019	8016	Low	2	12/9/2019	3.25	3.004948605
2019	8016	Low	2	12/10/2019	2.25	4.051267521
2019	8016	Low	2	12/11/2019	4	4.134832984
2019	8016	Low	2	12/12/2019	4.75	3.590794678
2019	8016	Low	2	12/13/2019	6	2.535395806
2019	8016	Low	2	12/14/2019	3.25	3.368865777
2019	8016	Low	2	12/15/2019	6.25	3.198408775
2019	8016	Low	2	12/16/2019	4.25	5.663913421
2019	8016	Low	2	12/17/2019	4.5	2.253430689
2019	8016	Low	2	12/18/2019	3.75	1.964059687
2019	8016	Low	2	12/19/2019	4.75	3.200147083
2019	8016	Low	2	12/20/2019	3.25	2.780894568
2019	8016	Low	2	12/21/2019	3	2.987513985
2019	8016	Low	2	12/22/2019	4.5	2.754616816
2019	8016	Low	2	12/23/2019	4.5	2.353673803
2019	8016	Low	2	12/24/2019	3	2.16158795
2019	8016	Low	2	12/25/2019	6.25	2.95030444
2019	8016	Low	2	12/26/2019	8.25	3.793363348
2019	8016	Low	2	12/27/2019	6	2.234883689
2019	8016	Low	2	12/28/2019	8.75	3.739270056
2019	8016	Low	2	12/29/2019	7	2.736543984
2019	8016	Low	2	12/30/2019	5.5	2.729331364
2019	8016	Low	2	12/31/2019	6.5	3.237652795
2019	8016	Low	2	1/1/2020	8.75	2.133319757
2019	8016	Low	2	1/2/2020	9.75	4.466257914
2019	8043	High	2	11/21/2019	7.75	4.993999999
2019	8043	High	2	11/22/2019	7.5	2.702329495
2019	8043	High	2	11/23/2019	6.5	2.629414207
2019	8043	High	2	11/24/2019	5.25	3.471876861
2019	8043	High	2	11/25/2019	6.25	3.340716842
2019	8043	High	2	11/26/2019	5.75	4.122036402
2019	8043	High	2	11/27/2019	4.75	4.173919775
2019	8043	High	2	11/28/2019	6.5	2.60468513
2019	8043	High	2	11/29/2019	6.25	4.47010418
2019	8043	High	2	11/30/2019	6.25	4.515592974
2019	8043	High	2	12/1/2019	5.75	3.011118836
2019	8043	High	2	12/2/2019	7.5	4.364381195
2019	8043	High	2	12/3/2019	6.5	2.730541876
2019	8043	High	2	12/4/2019	7.25	3.225022005
2019	8043	High	2	12/5/2019	7	2.029895499
2019	8043	High	2	12/6/2019	4.5	3.517866944
2019	8043	High	2	12/7/2019	6	2.873999218
2019	8043	High	2	12/8/2019	5.25	3.014216226
2019	8043	High	2	12/9/2019	5.5	2.850799294
2019	8043	High	2	12/10/2019	7.25	3.479541623
2019	8043	High	2	12/11/2019	5.5	2.090818068
2019	8043	High	2	12/12/2019	7.25	2.74007905
2019	8043	High	2	12/13/2019	6.5	2.924266848
2019	8043	High	2	12/14/2019	5.75	2.785669033
2019	8043	High	2	12/15/2019	7.5	2.079374883
2019	8043	High	2	12/16/2019	4.75	4.336038225
2019	8043	High	2	12/17/2019	8	3.117743918
2019	8043	High	2	12/18/2019	7.75	2.049103035
2019	8043	High	2	12/19/2019	6	3.61204493
2019	8043	High	2	12/20/2019	6.75	3.587410815
2019	8043	High	2	12/21/2019	5.25	3.352908416
2019	8043	High	2	12/22/2019	7.25	2.217267905
2019	8043	High	2	12/23/2019	9.25	2.90671439
2019	8043	High	2	12/24/2019	7.25	3.264615302
2019	8043	High	2	12/25/2019	8	2.840100774
2019	8043	High	2	12/26/2019	5.5	2.374131245
2019	8043	High	2	12/27/2019	7.25	3.456568628
2019	8043	High	2	12/28/2019	6.75	2.674594373
2019	8043	High	2	12/29/2019	7.5	3.629341111
2019	8043	High	2	12/30/2019	7	2.50422524
2019	8043	High	2	12/31/2019	6.25	3.130633042
2019	8043	High	2	1/1/2020	8	1.954791111
2019	8043	High	2	1/2/2020	6.25	4.903535885
2019	8054	High	2	11/21/2019	5	2.800704545
2019	8054	High	2	11/22/2019	5.75	1.911158983
2019	8054	High	2	11/23/2019	6.5	2.31831212
2019	8054	High	2	11/24/2019	4.25	3.977533624
2019	8054	High	2	11/25/2019	6	2.795188764
2019	8054	High	2	11/26/2019	4	3.052691755
2019	8054	High	2	11/27/2019	5	4.049024198
2019	8054	High	2	11/28/2019	6.25	2.803782076
2019	8054	High	2	11/29/2019	5.5	2.641447044
2019	8054	High	2	11/30/2019	5.5	4.365341027
2019	8054	High	2	12/1/2019	5.5	2.967138838
2019	8054	High	2	12/2/2019	7	3.892974643
2019	8054	High	2	12/3/2019	6	2.444405177
2019	8054	High	2	12/4/2019	5.75	3.582916876
2019	8054	High	2	12/5/2019	2.5	2.038396336
2019	8054	High	2	12/6/2019	4.75	2.81089704
2019	8054	High	2	12/7/2019	4.75	2.016337414
2019	8054	High	2	12/8/2019	3	3.662340386
2019	8054	High	2	12/9/2019	4.25	3.857613999
2019	8054	High	2	12/10/2019	4.25	2.742919114
2019	8054	High	2	12/11/2019	2.25	1.53400416
2019	8054	High	2	12/12/2019	5.75	1.854370334
2019	8054	High	2	12/13/2019	3.75	2.108025291
2019	8054	High	2	12/14/2019	6.5	3.198957397
2019	8054	High	2	12/15/2019	4.75	2.317828497
2019	8054	High	2	12/16/2019	5	2.339981084
2019	8054	High	2	12/17/2019	6.25	3.038617935
2019	8054	High	2	12/18/2019	4.75	2.150099445
2019	8054	High	2	12/19/2019	5	2.019821626
2019	8054	High	2	12/20/2019	5.75	2.064358902
2019	8054	High	2	12/21/2019	4.5	2.284902738
2019	8054	High	2	12/22/2019	4.5	2.40414759
2019	8054	High	2	12/23/2019	4	1.706979984
2019	8054	High	2	12/24/2019	3.5	1.868494444
2019	8054	High	2	12/25/2019	3.25	2.55881182
2019	8054	High	2	12/26/2019	3	3.634200829
2019	8054	High	2	12/27/2019	5.25	3.642560671
2019	8054	High	2	12/28/2019	3.75	2.198374351
2019	8054	High	2	12/29/2019	2.75	2.088404446
2019	8054	High	2	12/30/2019	5.25	2.784237883
2019	8054	High	2	12/31/2019	4.5	3.042479197
2019	8054	High	2	1/1/2020	5.75	2.251249235
2019	8054	High	2	1/2/2020	5.5	3.383074085
2019	8091	High	2	11/21/2019	6.25	2.806129355
2019	8091	High	2	11/22/2019	4.5	2.049736231
2019	8091	High	2	11/23/2019	5.25	1.966967857
2019	8091	High	2	11/24/2019	5.75	4.373781821
2019	8091	High	2	11/25/2019	5.5	3.199722948
2019	8091	High	2	11/26/2019	5.5	2.418876422
2019	8091	High	2	11/27/2019	4.75	2.206928214
2019	8091	High	2	11/28/2019	6.5	3.051589234
2019	8091	High	2	11/29/2019	6.5	4.742470242
2019	8091	High	2	11/30/2019	6.5	2.380486649
2019	8091	High	2	12/1/2019	6	2.834369254
2019	8091	High	2	12/2/2019	7	4.111525444
2019	8091	High	2	12/3/2019	6.75	3.489032856
2019	8091	High	2	12/4/2019	6.25	4.161540376
2019	8091	High	2	12/5/2019	5.75	2.157339072
2019	8091	High	2	12/6/2019	6	3.695561466
2019	8091	High	2	12/7/2019	5.75	3.204533152
2019	8091	High	2	12/8/2019	2.75	4.26585693
2019	8091	High	2	12/9/2019	6	1.780391689
2019	8091	High	2	12/10/2019	5.5	3.896176893
2019	8091	High	2	12/11/2019	5.25	2.777360797
2019	8091	High	2	12/12/2019	5.75	2.106159106
2019	8091	High	2	12/13/2019	6.75	4.074489216
2019	8091	High	2	12/14/2019	6.5	2.980167467
2019	8091	High	2	12/15/2019	6.25	1.793256099
2019	8091	High	2	12/16/2019	6	3.018756596
2019	8091	High	2	12/17/2019	7.5	2.046318956
2019	8091	High	2	12/18/2019	5.5	1.606712805
2019	8091	High	2	12/19/2019	5.75	2.360887438
2019	8091	High	2	12/20/2019	6.25	2.643014321
2019	8091	High	2	12/21/2019	3.75	2.960670963
2019	8091	High	2	12/22/2019	5	2.725271654
2019	8091	High	2	12/23/2019	6	2.342509801
2019	8091	High	2	12/24/2019	6	2.311231744
2019	8091	High	2	12/25/2019	7.5	3.058527941
2019	8091	High	2	12/26/2019	4	2.515447624
2019	8091	High	2	12/27/2019	5.25	2.649814657
2019	8091	High	2	12/28/2019	5	2.497524046
2019	8091	High	2	12/29/2019	4.75	2.319171893
2019	8091	High	2	12/30/2019	5.5	2.66879644
2019	8091	High	2	12/31/2019	5.25	2.372497643
2019	8091	High	2	1/1/2020	2.25	1.359958306
2019	8091	High	2	1/2/2020	7	3.672169977
2019	8124	High	2	11/21/2019	3.75	2.284785983
2019	8124	High	2	11/22/2019	5.75	2.977021424
2019	8124	High	2	11/23/2019	4.75	1.763555071
2019	8124	High	2	11/24/2019	3.5	3.456089452
2019	8124	High	2	11/25/2019	4.75	1.875847216
2019	8124	High	2	11/26/2019	3.75	4.531089132
2019	8124	High	2	11/27/2019	3.25	3.143180037
2019	8124	High	2	11/28/2019	5.25	4.095749203
2019	8124	High	2	11/29/2019	3.75	4.597277434
2019	8124	High	2	11/30/2019	5.25	2.749950964
2019	8124	High	2	12/1/2019	5.5	3.613580571
2019	8124	High	2	12/2/2019	6.75	2.614159042
2019	8124	High	2	12/3/2019	5.75	2.49803817
2019	8124	High	2	12/4/2019	3.75	3.248214034
2019	8124	High	2	12/5/2019	5	3.131545301
2019	8124	High	2	12/6/2019	4.75	1.893955792
2019	8124	High	2	12/7/2019	5	2.357890914
2019	8124	High	2	12/8/2019	3.75	3.202153521
2019	8124	High	2	12/9/2019	4.75	2.661685204
2019	8124	High	2	12/10/2019	4.5	2.767118567
2019	8124	High	2	12/11/2019	4	1.27671656
2019	8124	High	2	12/12/2019	5.5	1.997843201
2019	8124	High	2	12/13/2019	5.75	3.559040983
2019	8124	High	2	12/14/2019	5.75	3.67244594
2019	8124	High	2	12/15/2019	5.25	3.386129491
2019	8124	High	2	12/16/2019	5.5	2.227046139
2019	8124	High	2	12/17/2019	5.75	1.372218395
2019	8124	High	2	12/18/2019	6.5	2.119186563
2019	8124	High	2	12/19/2019	6.5	2.185747523
2019	8124	High	2	12/20/2019	3.5	2.371511427
2019	8124	High	2	12/21/2019	5.25	3.229074442
2019	8124	High	2	12/22/2019	6	2.537804769
2019	8124	High	2	12/23/2019	4.75	1.482203301
2019	8124	High	2	12/24/2019	5.5	2.328640548
2019	8124	High	2	12/25/2019	4	1.868094493
2019	8124	High	2	12/26/2019	4.5	1.720877754
2019	8124	High	2	12/27/2019	5	2.6654942
2019	8124	High	2	12/28/2019	5	2.437946691
2019	8124	High	2	12/29/2019	5.5	1.75202155
2019	8124	High	2	12/30/2019	6.5	2.294963519
2019	8124	High	2	12/31/2019	4.25	2.243017814
2019	8124	High	2	1/1/2020	4	1.449708966
2019	8124	High	2	1/2/2020	5.25	3.169092377
2019	8131	Low	2	11/21/2019	7.5	3.122825736
2019	8131	Low	2	11/22/2019	6	2.146069721
2019	8131	Low	2	11/23/2019	7.5	2.824828987
2019	8131	Low	2	11/24/2019	9.25	4.801382481
2019	8131	Low	2	11/25/2019	8.25	3.256982278
2019	8131	Low	2	11/26/2019	9	4.218167683
2019	8131	Low	2	11/27/2019	9	3.660043639
2019	8131	Low	2	11/28/2019	8.5	3.048277004
2019	8131	Low	2	11/29/2019	9	3.784835905
2019	8131	Low	2	11/30/2019	7.25	2.27177887
2019	8131	Low	2	12/1/2019	6.75	2.77848241
2019	8131	Low	2	12/2/2019	8.5	4.270558564
2019	8131	Low	2	12/3/2019	7.75	3.594563605
2019	8131	Low	2	12/4/2019	8.75	3.881579171
2019	8131	Low	2	12/5/2019	8.5	2.605017113
2019	8131	Low	2	12/6/2019	7.75	3.003876504
2019	8131	Low	2	12/7/2019	8.5	2.486964295
2019	8131	Low	2	12/8/2019	5.75	2.237832992
2019	8131	Low	2	12/9/2019	7.5	2.843300803
2019	8131	Low	2	12/10/2019	8.25	3.487016868
2019	8131	Low	2	12/11/2019	8	1.882392128
2019	8131	Low	2	12/12/2019	9.25	3.621689657
2019	8131	Low	2	12/13/2019	8.75	2.99200519
2019	8131	Low	2	12/14/2019	7.75	3.909802187
2019	8131	Low	2	12/15/2019	9.75	2.150052036
2019	8131	Low	2	12/16/2019	7.5	3.068594831
2019	8131	Low	2	12/17/2019	6.75	2.462756557
2019	8131	Low	2	12/18/2019	8	2.921898821
2019	8131	Low	2	12/19/2019	7	2.522681007
2019	8131	Low	2	12/20/2019	7.5	2.435448892
2019	8131	Low	2	12/21/2019	7.25	3.232354731
2019	8131	Low	2	12/22/2019	7.25	2.666174724
2019	8131	Low	2	12/23/2019	7.75	2.592338793
2019	8131	Low	2	12/24/2019	8.5	3.046204333
2019	8131	Low	2	12/25/2019	6.25	2.805978608
2019	8131	Low	2	12/26/2019	9	3.501297024
2019	8131	Low	2	12/27/2019	8.75	3.239921877
2019	8131	Low	2	12/28/2019	8	3.024027271
2019	8131	Low	2	12/29/2019	9	2.716324234
2019	8131	Low	2	12/30/2019	8	2.903231189
2019	8131	Low	2	12/31/2019	9	2.738401998
2019	8131	Low	2	1/1/2020	6.5	2.029345735
2019	8131	Low	2	1/2/2020	7.25	1.813352184
2019	8174	Low	2	11/21/2019	6	2.998827036
2019	8174	Low	2	11/22/2019	7.5	2.4036739
2019	8174	Low	2	11/23/2019	5.25	1.993041955
2019	8174	Low	2	11/24/2019	4.75	4.259589749
2019	8174	Low	2	11/25/2019	6.75	3.491958541
2019	8174	Low	2	11/26/2019	6.75	4.728998468
2019	8174	Low	2	11/27/2019	6.25	4.2122058
2019	8174	Low	2	11/28/2019	5.5	2.685673947
2019	8174	Low	2	11/29/2019	5.5	4.543154019
2019	8174	Low	2	11/30/2019	6	3.198645632
2019	8174	Low	2	12/1/2019	5.25	2.836467101
2019	8174	Low	2	12/2/2019	7	3.163067178
2019	8174	Low	2	12/3/2019	6.75	3.76220521
2019	8174	Low	2	12/4/2019	5.75	4.803303531
2019	8174	Low	2	12/5/2019	5.25	2.155962867
2019	8174	Low	2	12/6/2019	4	2.40985913
2019	8174	Low	2	12/7/2019	6.5	1.835322288
2019	8174	Low	2	12/8/2019	5	3.195496934
2019	8174	Low	2	12/9/2019	5.5	3.501073676
2019	8174	Low	2	12/10/2019	7.5	3.069918795
2019	8174	Low	2	12/11/2019	5	3.296850999
2019	8174	Low	2	12/12/2019	5.25	2.976770059
2019	8174	Low	2	12/13/2019	7	5.371579296
2019	8174	Low	2	12/14/2019	6.5	5.331612023
2019	8174	Low	2	12/15/2019	7	2.75978113
2019	8174	Low	2	12/16/2019	5.5	2.769134211
2019	8174	Low	2	12/17/2019	4.25	4.602135184
2019	8174	Low	2	12/18/2019	7	2.812882976
2019	8174	Low	2	12/19/2019	6.75	2.32657962
2019	8174	Low	2	12/20/2019	4.75	2.985795939
2019	8174	Low	2	12/21/2019	5.75	2.540267125
2019	8174	Low	2	12/22/2019	6	3.504468158
2019	8174	Low	2	12/23/2019	6.5	2.804438982
2019	8174	Low	2	12/24/2019	6.25	2.765638086
2019	8174	Low	2	12/25/2019	5.75	1.527719358
2019	8174	Low	2	12/26/2019	5.75	3.114558094
2019	8174	Low	2	12/27/2019	5.5	2.719082632
2019	8174	Low	2	12/28/2019	6	2.58099092
2019	8174	Low	2	12/29/2019	5.75	1.854016177
2019	8174	Low	2	12/30/2019	6	2.755515785
2019	8174	Low	2	12/31/2019	6	2.268548487
2019	8174	Low	2	1/1/2020	5	1.523835329
2019	8174	Low	2	1/2/2020	6.75	3.41947947
2018	4007	High	5	11/14/2018	8.5	3.679247552
2018	4007	High	5	11/15/2018	7.5	3.561369673
2018	4007	High	5	11/16/2018	10	5.087603274
2018	4007	High	5	11/17/2018	9.5	2.106557044
2018	4007	High	5	11/18/2018	9.5	3.317088827
2018	4007	High	5	11/19/2018	8.25	3.282104174
2018	4007	High	5	11/20/2018	8.25	3.556805972
2018	4007	High	5	11/21/2018	9.25	4.508687366
2018	4007	High	5	11/22/2018	9	3.321391173
2018	4007	High	5	11/23/2018	6.75	3.044168107
2018	4007	High	5	11/24/2018	6.75	3.471156341
2018	4007	High	5	11/25/2018	7.5	3.089720032
2018	4007	High	5	11/26/2018	6.75	2.348412522
2018	4007	High	5	11/27/2018	9.5	1.886398256
2018	4007	High	5	11/28/2018	6.25	4.557998883
2018	4007	High	5	11/29/2018	7.75	3.041013573
2018	4007	High	5	11/30/2018	6.25	2.958233694
2018	4007	High	5	12/1/2018	8.75	3.574943001
2018	4007	High	5	12/2/2018	8	2.058609523
2018	4007	High	5	12/3/2018	8.5	2.444857042
2018	4007	High	5	12/4/2018	7.25	2.814043489
2018	4007	High	5	12/5/2018	7	2.60828065
2018	4007	High	5	12/6/2018	6	2.115893494
2018	4007	High	5	12/7/2018	9.25	3.37177587
2018	4007	High	5	12/8/2018	7.75	2.782917886
2018	4007	High	5	12/9/2018	8.75	1.83480003
2018	4007	High	5	12/10/2018	7.25	2.754633693
2018	4007	High	5	12/11/2018	5.75	3.405794137
2018	4007	High	5	12/12/2018	7.75	2.674776493
2018	4007	High	5	12/13/2018	7.25	3.187910228
2018	4007	High	5	12/14/2018	7.75	1.588087771
2018	4007	High	5	12/15/2018	7.25	4.317958706
2018	4007	High	5	12/16/2018	5.25	3.165164542
2018	4007	High	5	12/17/2018	8.75	3.177078321
2018	4007	High	5	12/18/2018	6.5	3.677327814
2018	4007	High	5	12/19/2018	9	3.724983731
2018	4007	High	5	12/20/2018	7.5	2.771081421
2018	4007	High	5	12/21/2018	5.25	3.548218555
2018	4007	High	5	12/22/2018	7.25	1.582081456
2018	4007	High	5	12/23/2018	6.25	3.156307728
2018	4009	Low	5	11/14/2018	7	3.656663134
2018	4009	Low	5	11/15/2018	6	3.076451881
2018	4009	Low	5	11/16/2018	5.75	3.779403874
2018	4009	Low	5	11/17/2018	6	2.436747078
2018	4009	Low	5	11/18/2018	5.75	3.030763321
2018	4009	Low	5	11/19/2018	5.75	2.655099959
2018	4009	Low	5	11/20/2018	4.5	3.208608826
2018	4009	Low	5	11/21/2018	6	3.12405589
2018	4009	Low	5	11/22/2018	4	2.13456689
2018	4009	Low	5	11/23/2018	5	3.184862888
2018	4009	Low	5	11/24/2018	3.5	1.97805187
2018	4009	Low	5	11/25/2018	5.5	2.996208146
2018	4009	Low	5	11/26/2018	6.25	3.025209217
2018	4009	Low	5	11/27/2018	5	2.156957201
2018	4009	Low	5	11/28/2018	2.25	2.328972882
2018	4009	Low	5	11/29/2018	4.75	4.325626279
2018	4009	Low	5	11/30/2018	5.5	2.445733577
2018	4009	Low	5	12/1/2018	5.5	3.497905511
2018	4009	Low	5	12/2/2018	6	2.293850302
2018	4009	Low	5	12/3/2018	6.25	1.825258294
2018	4009	Low	5	12/4/2018	4.75	2.43305573
2018	4009	Low	5	12/5/2018	4.5	1.938880026
2018	4009	Low	5	12/6/2018	5.75	1.910650442
2018	4009	Low	5	12/7/2018	5.5	2.144474893
2018	4009	Low	5	12/8/2018	5.5	1.733715178
2018	4009	Low	5	12/9/2018	5.75	2.919465522
2018	4009	Low	5	12/10/2018	5	3.270885734
2018	4009	Low	5	12/11/2018	5	3.179478148
2018	4009	Low	5	12/12/2018	4.5	1.406419409
2018	4009	Low	5	12/13/2018	4.75	1.919613764
2018	4009	Low	5	12/14/2018	4	1.386025818
2018	4009	Low	5	12/15/2018	6.5	4.129539645
2018	4009	Low	5	12/16/2018	4.5	2.823845204
2018	4009	Low	5	12/17/2018	6.75	3.410860007
2018	4009	Low	5	12/18/2018	4.25	3.025813807
2018	4009	Low	5	12/19/2018	3.5	3.631206256
2018	4009	Low	5	12/20/2018	7.75	2.73349849
2018	4009	Low	5	12/21/2018	4	2.528686201
2018	4009	Low	5	12/22/2018	4.75	2.381671762
2018	4009	Low	5	12/23/2018	4	2.93118592
2018	4009	Low	5	12/24/2018	5.5	2.219090777
2018	4009	Low	5	12/25/2018	3.25	0.957521496
2018	4009	Low	5	12/26/2018	3.25	1.896007179
2018	4009	Low	5	12/27/2018	4	1.433780223
2018	4009	Low	5	12/28/2018	5.5	2.855369822
2018	4009	Low	5	12/29/2018	5.5	3.25961876
2018	4009	Low	5	12/30/2018	5.25	2.788976731
2018	4009	Low	5	12/31/2018	6.25	2.268539557
2018	4009	Low	5	1/1/2019	6.5	3.092546785
2018	4035	Low	5	11/14/2018	9	5.200454346
2018	4035	Low	5	11/15/2018	8	3.259919963
2018	4035	Low	5	11/16/2018	15	5.447910753
2018	4035	Low	5	11/17/2018	11.25	2.7222592
2018	4035	Low	5	11/18/2018	12.75	3.668622302
2018	4035	Low	5	11/19/2018	9.25	3.096317212
2018	4035	Low	5	11/20/2018	9.25	3.761601091
2018	4035	Low	5	11/21/2018	9.25	3.343168645
2018	4035	Low	5	11/22/2018	9.25	3.643877729
2018	4035	Low	5	11/23/2018	8	3.14753406
2018	4035	Low	5	11/24/2018	9	2.905924257
2018	4035	Low	5	11/25/2018	10.5	3.497362818
2018	4035	Low	5	11/26/2018	9.25	2.250976285
2018	4035	Low	5	11/27/2018	8.75	2.686362315
2018	4035	Low	5	11/28/2018	10.75	4.140329237
2018	4035	Low	5	11/29/2018	9	2.507375641
2018	4035	Low	5	11/30/2018	9	2.595259955
2018	4035	Low	5	12/1/2018	10.5	3.523983363
2018	4035	Low	5	12/2/2018	12.5	1.88103405
2018	4035	Low	5	12/3/2018	13.5	3.095142044
2018	4035	Low	5	12/4/2018	11.25	2.081472782
2018	4035	Low	5	12/5/2018	11.5	3.183168077
2018	4035	Low	5	12/6/2018	8.5	2.465077397
2018	4035	Low	5	12/7/2018	8	1.531803882
2018	4035	Low	5	12/8/2018	11.25	3.661865994
2018	4035	Low	5	12/9/2018	8.5	2.479651314
2018	4035	Low	5	12/10/2018	11	4.345602997
2018	4035	Low	5	12/11/2018	9.25	3.221594916
2018	4035	Low	5	12/12/2018	9.5	1.666947991
2018	4035	Low	5	12/13/2018	12	4.937212131
2018	4035	Low	5	12/14/2018	10.75	3.710566682
2018	4035	Low	5	12/15/2018	9	3.427153724
2018	4035	Low	5	12/16/2018	8.5	1.769009425
2018	4035	Low	5	12/17/2018	9.75	2.29773166
2018	4035	Low	5	12/18/2018	7.75	2.064790171
2018	4035	Low	5	12/19/2018	9.5	3.893030444
2018	4035	Low	5	12/20/2018	10.75	4.035974683
2018	4035	Low	5	12/21/2018	9.5	3.359887153
2018	4035	Low	5	12/22/2018	9.5	2.385771478
2018	4035	Low	5	12/23/2018	9.75	4.188905912
2018	4035	Low	5	12/24/2018	8.75	2.492145477
2018	4035	Low	5	12/25/2018	10.25	2.772680727
2018	4035	Low	5	12/26/2018	8.75	2.048184867
2018	4035	Low	5	12/27/2018	9.5	2.9811355
2018	4035	Low	5	12/28/2018	11.25	3.0526451
2018	4035	Low	5	12/29/2018	9.75	3.819240583
2018	4035	Low	5	12/30/2018	10	2.816521607
2018	4035	Low	5	12/31/2018	14.5	2.974559585
2018	4035	Low	5	1/1/2019	14.75	3.243861261
2018	4038	High	5	11/14/2018	5.75	4.52222981
2018	4038	High	5	11/15/2018	8	3.134160828
2018	4038	High	5	11/16/2018	8.25	3.198561114
2018	4038	High	5	11/17/2018	6.75	2.831443458
2018	4038	High	5	11/18/2018	8	2.566088512
2018	4038	High	5	11/19/2018	6.25	3.323062855
2018	4038	High	5	11/20/2018	7	3.275969806
2018	4038	High	5	11/21/2018	8.25	3.442967823
2018	4038	High	5	11/22/2018	6.75	3.777943022
2018	4038	High	5	11/23/2018	6.75	3.272145518
2018	4038	High	5	11/24/2018	5.5	2.794494983
2018	4038	High	5	11/25/2018	7.25	2.878700309
2018	4038	High	5	11/26/2018	8	2.51921264
2018	4038	High	5	11/27/2018	6.25	2.648992055
2018	4038	High	5	11/28/2018	6.25	3.819774063
2018	4038	High	5	11/29/2018	6.5	3.062180313
2018	4038	High	5	11/30/2018	5	3.670534202
2018	4038	High	5	12/1/2018	3.75	3.460288598
2018	4038	High	5	12/2/2018	6.25	1.694589841
2018	4038	High	5	12/3/2018	6.5	2.548668743
2018	4038	High	5	12/4/2018	6.75	2.477363199
2018	4038	High	5	12/5/2018	7.75	2.626558112
2018	4038	High	5	12/6/2018	6	2.011527669
2018	4038	High	5	12/7/2018	6.5	1.914289709
2018	4038	High	5	12/8/2018	5.75	2.009066819
2018	4038	High	5	12/9/2018	6.25	3.563511769
2018	4038	High	5	12/10/2018	8.75	3.335037722
2018	4038	High	5	12/11/2018	5.75	2.960242906
2018	4038	High	5	12/12/2018	7.75	3.0145718
2018	4038	High	5	12/13/2018	5.75	2.293889848
2018	4064	Low	5	11/14/2018	6.25	4.693965996
2018	4064	Low	5	11/15/2018	6.25	3.222467577
2018	4064	Low	5	11/16/2018	8.75	3.977522565
2018	4064	Low	5	11/17/2018	8.25	3.382442097
2018	4064	Low	5	11/18/2018	7	3.671447506
2018	4064	Low	5	11/19/2018	7.25	2.868692633
2018	4064	Low	5	11/20/2018	6.25	3.656775824
2018	4064	Low	5	11/21/2018	6.75	3.521675468
2018	4064	Low	5	11/22/2018	7	2.979403692
2018	4064	Low	5	11/23/2018	6.5	3.592276552
2018	4064	Low	5	11/24/2018	5	1.766567362
2018	4064	Low	5	11/25/2018	8.25	3.198356009
2018	4064	Low	5	11/26/2018	7.5	3.859376311
2018	4064	Low	5	11/27/2018	6.25	2.334111244
2018	4064	Low	5	11/28/2018	7.5	2.351514322
2018	4064	Low	5	11/29/2018	7	2.75742092
2018	4064	Low	5	11/30/2018	5.75	3.340394349
2018	4064	Low	5	12/1/2018	5.5	2.834133572
2018	4064	Low	5	12/2/2018	6.25	2.019041808
2018	4064	Low	5	12/3/2018	7	1.995653688
2018	4064	Low	5	12/4/2018	8	2.659050114
2018	4064	Low	5	12/5/2018	6.25	2.295094825
2018	4064	Low	5	12/6/2018	5.75	3.404216189
2018	4064	Low	5	12/7/2018	8	3.059350727
2018	4064	Low	5	12/8/2018	6.75	2.522204935
2018	4064	Low	5	12/9/2018	6.25	2.482491562
2018	4064	Low	5	12/10/2018	6	3.031607859
2018	4064	Low	5	12/11/2018	7	3.119856381
2018	4064	Low	5	12/12/2018	7	2.094685427
2018	4064	Low	5	12/13/2018	7	2.66679931
2018	4064	Low	5	12/14/2018	7.5	3.201683611
2018	4064	Low	5	12/15/2018	8.5	3.253081942
2018	4064	Low	5	12/16/2018	7.25	2.180265378
2018	4064	Low	5	12/17/2018	6.5	2.740093235
2018	4064	Low	5	12/18/2018	6.25	3.872981024
2018	4064	Low	5	12/19/2018	6.5	3.694762945
2018	4064	Low	5	12/20/2018	6.75	2.280432334
2018	4064	Low	5	12/21/2018	6.75	2.102587043
2018	4064	Low	5	12/22/2018	5.75	2.669380878
2018	4064	Low	5	12/23/2018	6.5	2.931661618
2018	4064	Low	5	12/24/2018	8.5	2.319847093
2018	4064	Low	5	12/25/2018	6.75	1.85735709
2018	4064	Low	5	12/26/2018	5.75	1.880189501
2018	4064	Low	5	12/27/2018	6.5	1.420641095
2018	4064	Low	5	12/28/2018	5.5	2.328109087
2018	4064	Low	5	12/29/2018	8.75	3.022065771
2018	4064	Low	5	12/30/2018	7.25	2.398333277
2018	4064	Low	5	12/31/2018	8.25	1.815326155
2018	4064	Low	5	1/1/2019	7	1.153578628
2018	4082	High	5	11/14/2018	6.5	4.316915445
2018	4082	High	5	11/15/2018	7.25	4.297313359
2018	4082	High	5	11/16/2018	8	4.869274549
2018	4082	High	5	11/17/2018	6.5	2.754576676
2018	4082	High	5	11/18/2018	6.25	3.02803192
2018	4082	High	5	11/19/2018	6.5	3.869789409
2018	4082	High	5	11/20/2018	4.5	3.827530444
2018	4082	High	5	11/21/2018	6.5	4.424112177
2018	4082	High	5	11/22/2018	5	3.319566751
2018	4082	High	5	11/23/2018	5.5	4.243017845
2018	4082	High	5	11/24/2018	5	3.211716574
2018	4082	High	5	11/25/2018	6.5	2.774216211
2018	4082	High	5	11/26/2018	5	3.559097027
2018	4082	High	5	11/27/2018	6.25	2.341117236
2018	4082	High	5	11/28/2018	5.25	4.944954344
2018	4082	High	5	11/29/2018	6.25	3.979357107
2018	4082	High	5	11/30/2018	3.75	3.183558908
2018	4082	High	5	12/1/2018	4.75	3.470873255
2018	4082	High	5	12/2/2018	7	2.667969245
2018	4082	High	5	12/3/2018	7	4.087598953
2018	4082	High	5	12/4/2018	4.75	2.849651059
2018	4082	High	5	12/5/2018	6.5	2.737376675
2018	4082	High	5	12/6/2018	4.75	3.404618617
2018	4082	High	5	12/7/2018	6	2.655059657
2018	4082	High	5	12/8/2018	4	2.570140124
2018	4082	High	5	12/9/2018	5	2.591186869
2018	4082	High	5	12/10/2018	5.75	3.745121376
2018	4082	High	5	12/11/2018	6.75	4.68242125
2018	4082	High	5	12/12/2018	5.25	4.412899049
2018	4082	High	5	12/13/2018	6.25	2.55654691
2018	4082	High	5	12/14/2018	6	4.156134325
2018	4082	High	5	12/15/2018	5.75	2.597200477
2018	4082	High	5	12/16/2018	5.5	3.850509702
2018	4082	High	5	12/17/2018	5.25	2.673894102
2018	4082	High	5	12/18/2018	4.5	3.368813653
2018	4082	High	5	12/19/2018	4.75	3.168677922
2018	4082	High	5	12/20/2018	4.5	2.748799376
2018	4082	High	5	12/21/2018	4.75	4.171035208
2018	4082	High	5	12/22/2018	6	4.080800145
2018	4082	High	5	12/23/2018	4.5	3.571223314
2018	4082	High	5	12/24/2018	6.25	2.401246571
2018	4082	High	5	12/25/2018	4.25	3.781858118
2018	4082	High	5	12/26/2018	5.75	3.020571781
2018	4082	High	5	12/27/2018	5.5	3.174304919
2018	4082	High	5	12/28/2018	3.75	3.073376638
2018	4082	High	5	12/29/2018	4.5	3.819866313
2018	4082	High	5	12/30/2018	5.75	1.533853983
2018	4082	High	5	12/31/2018	7.25	3.465965586
2018	4082	High	5	1/1/2019	8.25	2.786914163
2018	4105	High	5	11/14/2018	6.5	4.063143394
2018	4105	High	5	11/15/2018	5.5	3.306745368
2018	4105	High	5	11/16/2018	6.5	5.675126643
2018	4105	High	5	11/17/2018	5.5	2.179924212
2018	4105	High	5	11/18/2018	5.25	2.888600939
2018	4105	High	5	11/19/2018	6	3.5845234
2018	4105	High	5	11/20/2018	5	2.873335711
2018	4105	High	5	11/21/2018	6	3.79011936
2018	4105	High	5	11/22/2018	6.75	3.194634856
2018	4105	High	5	11/23/2018	4.75	3.70147334
2018	4105	High	5	11/24/2018	6.5	2.91588959
2018	4105	High	5	11/25/2018	4.75	1.842402229
2018	4105	High	5	11/26/2018	6.75	2.957471858
2018	4105	High	5	11/27/2018	5	3.533849671
2018	4105	High	5	11/28/2018	4.25	2.76370899
2018	4105	High	5	11/29/2018	4.5	3.416523286
2018	4105	High	5	11/30/2018	5.5	1.671921312
2018	4105	High	5	12/1/2018	6	2.529353963
2018	4105	High	5	12/2/2018	5.75	2.328901295
2018	4105	High	5	12/3/2018	6	2.022927048
2018	4105	High	5	12/4/2018	5.75	1.540192059
2018	4105	High	5	12/5/2018	6.5	1.93063844
2018	4105	High	5	12/6/2018	7.25	2.774699538
2018	4105	High	5	12/7/2018	7.75	2.894422754
2018	4105	High	5	12/8/2018	4	2.522872377
2018	4105	High	5	12/9/2018	8	1.923613105
2018	4105	High	5	12/10/2018	7	3.962688142
2018	4105	High	5	12/11/2018	6	3.715706796
2018	4105	High	5	12/12/2018	7	2.783496777
2018	4105	High	5	12/13/2018	5.75	4.410021925
2018	4105	High	5	12/14/2018	5.25	1.556089883
2018	4105	High	5	12/15/2018	6.25	2.725854701
2018	4105	High	5	12/16/2018	5	2.625221992
2018	4105	High	5	12/17/2018	1.75	1.550914288
2018	4105	High	5	12/24/2018	2.25	1.688495779
2018	4105	High	5	12/25/2018	3.5	1.899568092
2018	4105	High	5	12/26/2018	2.25	1.991083869
2018	4105	High	5	12/27/2018	3.25	1.433786682
2018	4105	High	5	12/29/2018	4	2.518652664
2018	4105	High	5	12/30/2018	5.75	1.765507061
2018	4105	High	5	12/31/2018	7	3.122616162
2018	4105	High	5	1/1/2019	5.5	0.955488034
2018	4108	High	5	11/14/2018	6.75	2.319677664
2018	4108	High	5	11/15/2018	7.5	4.00430959
2018	4108	High	5	11/16/2018	7.5	3.792335684
2018	4108	High	5	11/17/2018	7.5	3.312977302
2018	4108	High	5	11/18/2018	7.25	3.513929467
2018	4108	High	5	11/19/2018	8	3.18364308
2018	4108	High	5	11/20/2018	5.5	4.403983935
2018	4108	High	5	11/21/2018	5.5	3.513366502
2018	4108	High	5	11/22/2018	7	4.208231653
2018	4108	High	5	11/23/2018	5.25	3.019776173
2018	4108	High	5	11/24/2018	4.5	3.397844325
2018	4108	High	5	11/25/2018	7.25	3.001594363
2018	4108	High	5	11/26/2018	5.25	2.977261661
2018	4108	High	5	11/27/2018	5.75	2.305736466
2018	4108	High	5	11/28/2018	3.25	2.598469949
2018	4108	High	5	11/29/2018	5.75	2.713490679
2018	4108	High	5	11/30/2018	6.5	3.019656453
2018	4108	High	5	12/1/2018	5	2.983852814
2018	4108	High	5	12/2/2018	7.25	2.731797537
2018	4108	High	5	12/3/2018	6	2.671593708
2018	4108	High	5	12/4/2018	7	2.156261679
2018	4108	High	5	12/5/2018	6	2.396223572
2018	4108	High	5	12/6/2018	6.75	2.625599473
2018	4108	High	5	12/7/2018	5.75	2.698019275
2018	4108	High	5	12/8/2018	7	3.208861205
2018	4108	High	5	12/9/2018	6.25	2.704895995
2018	4108	High	5	12/10/2018	7	3.187564007
2018	4108	High	5	12/11/2018	6.5	4.429791574
2018	4108	High	5	12/12/2018	6.75	1.675580789
2018	4108	High	5	12/13/2018	5.25	2.517260945
2018	4108	High	5	12/14/2018	6.25	2.045136305
2018	4108	High	5	12/15/2018	7.75	3.609993015
2018	4108	High	5	12/16/2018	5	2.83107636
2018	4108	High	5	12/17/2018	4.75	3.13410387
2018	4108	High	5	12/18/2018	6	3.070238476
2018	4108	High	5	12/19/2018	6.5	2.73134398
2018	4108	High	5	12/20/2018	5	2.785776144
2018	4108	High	5	12/21/2018	7.25	3.219109874
2018	4108	High	5	12/22/2018	6.75	2.920564668
2018	4108	High	5	12/23/2018	5.75	4.294731572
2018	4108	High	5	12/24/2018	6.25	2.650425476
2018	4108	High	5	12/25/2018	5.75	2.543034726
2018	4108	High	5	12/26/2018	8.25	3.247633034
2018	4108	High	5	12/27/2018	5	2.302786152
2018	4108	High	5	12/28/2018	7.25	1.88801342
2018	4108	High	5	12/29/2018	5.75	3.084180298
2018	4108	High	5	12/30/2018	8	3.302922627
2018	4108	High	5	12/31/2018	5.25	2.183035423
2018	4108	High	5	1/1/2019	7.5	2.976862427
2018	4122	Low	5	11/14/2018	7.75	2.258033072
2018	4122	Low	5	11/15/2018	7	2.006516121
2018	4122	Low	5	11/16/2018	7.5	3.288031797
2018	4122	Low	5	11/17/2018	8	2.740831831
2018	4122	Low	5	11/18/2018	7.75	3.063037408
2018	4122	Low	5	11/19/2018	9	3.06914551
2018	4122	Low	5	11/20/2018	7.25	2.526100436
2018	4122	Low	5	11/21/2018	7.25	1.993654825
2018	4122	Low	5	11/22/2018	6.5	2.83373797
2018	4122	Low	5	11/23/2018	7.75	2.715905042
2018	4122	Low	5	11/24/2018	7	1.917871575
2018	4122	Low	5	11/25/2018	8.25	2.823902694
2018	4122	Low	5	11/26/2018	8.5	2.881985245
2018	4122	Low	5	11/27/2018	7.5	2.80675547
2018	4122	Low	5	11/28/2018	9	3.182490924
2018	4122	Low	5	11/29/2018	7.75	1.345458034
2018	4122	Low	5	11/30/2018	8.75	2.461924283
2018	4122	Low	5	12/1/2018	9.5	2.094458844
2018	4122	Low	5	12/2/2018	8.75	1.208353723
2018	4122	Low	5	12/3/2018	7.75	2.161647866
2018	4122	Low	5	12/4/2018	7	2.984603025
2018	4122	Low	5	12/5/2018	8.5	2.137164052
2018	4122	Low	5	12/6/2018	7	2.091105132
2018	4122	Low	5	12/7/2018	8.25	2.191008931
2018	4122	Low	5	12/8/2018	8.75	1.709219351
2018	4122	Low	5	12/9/2018	8	2.189491301
2018	4122	Low	5	12/10/2018	9.25	1.389942233
2018	4122	Low	5	12/11/2018	8.5	3.305038241
2018	4122	Low	5	12/12/2018	8.5	2.519286303
2018	4122	Low	5	12/13/2018	6.75	2.141835785
2018	4122	Low	5	12/14/2018	8.5	2.013133804
2018	4122	Low	5	12/15/2018	10.5	3.253287003
2018	4122	Low	5	12/16/2018	8.75	2.070920004
2018	4122	Low	5	12/17/2018	7.5	2.596735098
2018	4122	Low	5	12/18/2018	9	2.603971656
2018	4122	Low	5	12/19/2018	6.75	3.586025223
2018	4122	Low	5	12/20/2018	8.25	1.956214726
2018	4122	Low	5	12/21/2018	8	1.938691253
2018	4122	Low	5	12/22/2018	9.75	2.43757377
2018	4122	Low	5	12/23/2018	7.75	2.595164978
2018	4122	Low	5	12/24/2018	8	1.014902863
2018	4122	Low	5	12/25/2018	8.25	2.514100867
2019	5003	High	5	11/21/2019	4.75	1.685458264
2019	5003	High	5	11/22/2019	6	2.253834469
2019	5003	High	5	11/23/2019	6.5	2.501036582
2019	5003	High	5	11/24/2019	4.75	3.712247243
2019	5003	High	5	11/25/2019	4.25	2.632017262
2019	5003	High	5	11/26/2019	4.5	2.352338167
2019	5003	High	5	11/27/2019	5.75	3.02786275
2019	5003	High	5	11/28/2019	6.75	2.731783255
2019	5003	High	5	11/29/2019	6	3.925942357
2019	5003	High	5	11/30/2019	8	2.314020252
2019	5003	High	5	12/1/2019	5.5	3.532905296
2019	5003	High	5	12/2/2019	6.25	4.102772455
2019	5003	High	5	12/3/2019	5	3.634532217
2019	5003	High	5	12/4/2019	4.5	2.465768372
2019	5003	High	5	12/5/2019	3.75	1.370876905
2019	5003	High	5	12/6/2019	4.25	2.858310024
2019	5003	High	5	12/7/2019	4	2.490554703
2019	5003	High	5	12/8/2019	5	2.190280905
2019	5003	High	5	12/9/2019	7.75	3.063185539
2019	5003	High	5	12/10/2019	8.25	2.623424954
2019	5003	High	5	12/11/2019	6.5	3.479985043
2019	5003	High	5	12/12/2019	6.25	1.833079338
2019	5003	High	5	12/13/2019	7.25	4.239084579
2019	5003	High	5	12/14/2019	5.75	2.843951836
2019	5003	High	5	12/15/2019	4.75	2.540633885
2019	5003	High	5	12/16/2019	8.5	2.357205693
2019	5003	High	5	12/17/2019	5.5	3.178487041
2019	5003	High	5	12/18/2019	7.5	3.7265264
2019	5003	High	5	12/19/2019	6.25	3.165242929
2019	5003	High	5	12/20/2019	4.5	2.314331055
2019	5003	High	5	12/21/2019	3.75	2.089939832
2019	5003	High	5	12/22/2019	3	1.6601863
2019	5003	High	5	12/23/2019	2.25	2.563140965
2019	5003	High	5	12/24/2019	4	1.626424036
2019	5003	High	5	12/25/2019	3.75	2.007432022
2019	5003	High	5	12/26/2019	2.5	2.578452807
2019	5003	High	5	12/27/2019	4.75	2.673987296
2019	5003	High	5	12/28/2019	4	2.443700398
2019	5003	High	5	12/29/2019	4.5	2.224264043
2019	5003	High	5	12/30/2019	3	2.393313571
2019	5003	High	5	12/31/2019	4.5	3.394156811
2019	5003	High	5	1/1/2020	5.25	1.235356272
2019	5003	High	5	1/2/2020	4	2.716333434
2019	5023	High	5	11/21/2019	4.75	2.502127645
2019	5023	High	5	11/22/2019	4.25	2.183566364
2019	5023	High	5	11/23/2019	4.75	1.734227007
2019	5023	High	5	11/24/2019	5.25	3.24023968
2019	5023	High	5	11/25/2019	5.5	2.976597524
2019	5023	High	5	11/26/2019	5.5	3.250029991
2019	5023	High	5	11/27/2019	2.5	3.192436105
2019	5023	High	5	11/28/2019	5.75	2.711314193
2019	5023	High	5	11/29/2019	5.75	2.194648851
2019	5023	High	5	11/30/2019	6.75	3.309952899
2019	5023	High	5	12/1/2019	5.75	1.680315165
2019	5023	High	5	12/2/2019	6.5	4.05746885
2019	5023	High	5	12/3/2019	6	2.697215686
2019	5023	High	5	12/4/2019	3.75	2.594019941
2019	5023	High	5	12/5/2019	3.5	2.665556417
2019	5023	High	5	12/6/2019	5.75	3.176531027
2019	5023	High	5	12/7/2019	5	1.672264428
2019	5023	High	5	12/8/2019	4.5	2.993600199
2019	5023	High	5	12/9/2019	3.5	2.879587345
2019	5023	High	5	12/10/2019	5	1.937225097
2019	5023	High	5	12/11/2019	5.5	3.135899742
2019	5023	High	5	12/12/2019	5.5	1.252537449
2019	5023	High	5	12/13/2019	6.5	2.864283916
2019	5023	High	5	12/14/2019	5	2.853025554
2019	5023	High	5	12/15/2019	5.75	2.23793718
2019	5023	High	5	12/16/2019	6	2.339276229
2019	5023	High	5	12/17/2019	5.25	2.172899514
2019	5023	High	5	12/18/2019	6	2.281151126
2019	5023	High	5	12/19/2019	5.25	2.306348759
2019	5023	High	5	12/20/2019	8	2.502217598
2019	5023	High	5	12/21/2019	6	2.728600663
2019	5023	High	5	12/22/2019	3.75	3.74676266
2019	5023	High	5	12/23/2019	4.5	2.119154436
2019	5023	High	5	12/24/2019	3.75	2.110143088
2019	5023	High	5	12/25/2019	4.5	1.652249096
2019	5023	High	5	12/26/2019	4.25	2.361830748
2019	5023	High	5	12/27/2019	5.25	1.827191133
2019	5023	High	5	12/28/2019	4.5	3.184157516
2019	5023	High	5	12/29/2019	4.25	1.883586674
2019	5023	High	5	12/30/2019	5.75	2.947471368
2019	5023	High	5	12/31/2019	4.5	1.36171204
2019	5023	High	5	1/1/2020	4.5	1.181415111
2019	5023	High	5	1/2/2020	5.75	2.872158727
2019	5032	Low	5	11/21/2019	9.25	1.491392441
2019	5032	Low	5	11/22/2019	7.5	1.364046337
2019	5032	Low	5	11/23/2019	8.5	1.98458071
2019	5032	Low	5	11/24/2019	8	3.772668682
2019	5032	Low	5	11/25/2019	5.75	2.687315749
2019	5032	Low	5	11/26/2019	7	4.327326093
2019	5032	Low	5	11/27/2019	5.25	2.584389912
2019	5032	Low	5	11/28/2019	7.5	2.675270584
2019	5032	Low	5	11/29/2019	6.75	2.123506522
2019	5032	Low	5	11/30/2019	4.75	2.923231881
2019	5032	Low	5	12/1/2019	6	2.508648755
2019	5032	Low	5	12/2/2019	6.75	3.779174008
2019	5032	Low	5	12/3/2019	7.5	2.75827464
2019	5032	Low	5	12/4/2019	6.5	2.74576577
2019	5032	Low	5	12/5/2019	6.5	3.147441571
2019	5032	Low	5	12/6/2019	6	1.906238332
2019	5032	Low	5	12/7/2019	7	2.598494312
2019	5032	Low	5	12/8/2019	8.25	3.782646026
2019	5032	Low	5	12/9/2019	5.5	2.12819749
2019	5032	Low	5	12/10/2019	7.25	2.388582761
2019	5032	Low	5	12/11/2019	8.75	3.481238332
2019	5032	Low	5	12/12/2019	6.75	1.743801532
2019	5032	Low	5	12/13/2019	6.5	3.073100612
2019	5032	Low	5	12/14/2019	6	2.905061284
2019	5032	Low	5	12/15/2019	8.25	2.57086384
2019	5032	Low	5	12/16/2019	7.75	3.021042459
2019	5032	Low	5	12/17/2019	9	1.854680138
2019	5032	Low	5	12/18/2019	5.75	2.303046305
2019	5032	Low	5	12/19/2019	8.75	1.87115343
2019	5032	Low	5	12/20/2019	5.75	1.934524695
2019	5032	Low	5	12/21/2019	6.25	3.836154008
2019	5032	Low	5	12/22/2019	6.25	2.804469077
2019	5032	Low	5	12/23/2019	5.75	1.531117929
2019	5032	Low	5	12/24/2019	6	1.289647806
2019	5032	Low	5	12/25/2019	3	1.975988622
2019	5032	Low	5	12/26/2019	5.25	1.428485827
2019	5032	Low	5	12/27/2019	5.75	2.420637182
2019	5032	Low	5	12/28/2019	7.5	2.449449778
2019	5032	Low	5	12/29/2019	6.25	0.977678369
2019	5032	Low	5	12/30/2019	6.75	2.703648446
2019	5032	Low	5	12/31/2019	6.25	2.506914205
2019	5032	Low	5	1/1/2020	7.25	1.5139978
2019	5032	Low	5	1/2/2020	6.75	1.338311044
2019	5057	High	5	11/21/2019	3.25	2.642382342
2019	5057	High	5	11/22/2019	4.75	2.178409608
2019	5057	High	5	11/23/2019	6	2.910356134
2019	5057	High	5	11/24/2019	2	2.767174538
2019	5057	High	5	11/25/2019	7.5	3.05032626
2019	5057	High	5	11/26/2019	4.5	3.482990719
2019	5057	High	5	11/27/2019	4.5	3.568093381
2019	5057	High	5	11/28/2019	3	2.464252887
2019	5057	High	5	11/29/2019	4.5	3.123454109
2019	5057	High	5	11/30/2019	4	1.35540272
2019	5057	High	5	12/1/2019	5.75	3.199026466
2019	5057	High	5	12/2/2019	3.25	4.050501153
2019	5057	High	5	12/3/2019	6.25	2.836750044
2019	5057	High	5	12/4/2019	4.75	3.634452646
2019	5057	High	5	12/5/2019	3	1.52889572
2019	5057	High	5	12/6/2019	5.25	2.912190432
2019	5057	High	5	12/7/2019	5.25	2.020060167
2019	5057	High	5	12/8/2019	3.25	1.910400526
2019	5057	High	5	12/9/2019	3.75	1.382579312
2019	5057	High	5	12/10/2019	3	3.237336455
2019	5057	High	5	12/11/2019	3.25	3.012125188
2019	5057	High	5	12/12/2019	3.5	2.713073277
2019	5057	High	5	12/13/2019	2.25	3.009174062
2019	5057	High	5	12/14/2019	3	2.87891773
2019	5057	High	5	12/15/2019	3.25	3.372871753
2019	5057	High	5	12/16/2019	3.25	3.822141204
2019	5057	High	5	12/17/2019	6.25	2.721325183
2019	5057	High	5	12/18/2019	6.5	1.650602412
2019	5057	High	5	12/19/2019	6.75	3.272018394
2019	5057	High	5	12/20/2019	7.5	2.657868504
2019	5057	High	5	12/21/2019	7.75	3.649660775
2019	5057	High	5	12/22/2019	6	1.740685058
2019	5057	High	5	12/23/2019	6.5	2.561133429
2019	5057	High	5	12/24/2019	6	2.077811166
2019	5057	High	5	12/25/2019	7	1.504877983
2019	5057	High	5	12/26/2019	5.5	2.503702794
2019	5057	High	5	12/27/2019	6.75	2.102886642
2019	5057	High	5	12/28/2019	6.75	2.309766411
2019	5057	High	5	12/29/2019	6.25	1.777591009
2019	5057	High	5	12/30/2019	7	2.288654074
2019	5057	High	5	12/31/2019	7.75	2.037658374
2019	5057	High	5	1/1/2020	6.25	1.581129507
2019	5057	High	5	1/2/2020	6	2.98180914
2019	5072	High	5	11/21/2019	9.25	2.791744971
2019	5072	High	5	11/22/2019	9	1.633500133
2019	5072	High	5	11/23/2019	8.25	3.041755771
2019	5072	High	5	11/24/2019	6.75	3.146784945
2019	5072	High	5	11/25/2019	8	2.535009386
2019	5072	High	5	11/26/2019	8.75	3.249809277
2019	5072	High	5	11/27/2019	5.25	3.067869753
2019	5072	High	5	11/28/2019	8.25	2.517004402
2019	5072	High	5	11/29/2019	5.75	4.675883452
2019	5072	High	5	11/30/2019	8.25	1.512053462
2019	5072	High	5	12/1/2019	5.75	3.038600848
2019	5072	High	5	12/2/2019	7.5	4.106327263
2019	5072	High	5	12/3/2019	8.75	3.255753847
2019	5072	High	5	12/4/2019	7	3.259830053
2019	5072	High	5	12/5/2019	7.25	2.495661186
2019	5072	High	5	12/6/2019	6.75	3.003971144
2019	5072	High	5	12/7/2019	8	2.23189564
2019	5072	High	5	12/8/2019	6.25	2.412258078
2019	5072	High	5	12/9/2019	8.25	2.553160679
2019	5072	High	5	12/10/2019	7.5	3.115545988
2019	5072	High	5	12/11/2019	7	2.449424324
2019	5072	High	5	12/12/2019	8.25	1.9663479
2019	5072	High	5	12/13/2019	10.25	3.719785831
2019	5072	High	5	12/14/2019	6	3.174716152
2019	5072	High	5	12/15/2019	8.5	3.052513457
2019	5072	High	5	12/16/2019	6.25	4.499744894
2019	5072	High	5	12/17/2019	7.75	3.057900906
2019	5072	High	5	12/18/2019	7.75	2.393029064
2019	5072	High	5	12/19/2019	8	1.611351301
2019	5072	High	5	12/20/2019	7.5	2.112415813
2019	5072	High	5	12/21/2019	7	2.706640808
2019	5072	High	5	12/22/2019	8	2.512359685
2019	5072	High	5	12/23/2019	8	1.939790709
2019	5072	High	5	12/24/2019	8	1.932328596
2019	5072	High	5	12/25/2019	6.75	1.951998243
2019	5072	High	5	12/26/2019	8	2.442003901
2019	5072	High	5	12/27/2019	6.5	2.170750078
2019	5072	High	5	12/28/2019	7.5	2.11556763
2019	5072	High	5	12/29/2019	8.75	1.889629549
2019	5072	High	5	12/30/2019	8	2.456788762
2019	5072	High	5	12/31/2019	8	2.656298486
2019	5072	High	5	1/1/2020	9.25	1.591578213
2019	5072	High	5	1/2/2020	6.75	1.941738161
2019	5088	Low	5	11/21/2019	4.25	1.248176866
2019	5088	Low	5	11/22/2019	4.75	1.79466523
2019	5088	Low	5	11/23/2019	6	3.377619795
2019	5088	Low	5	11/24/2019	5.5	3.385491387
2019	5088	Low	5	11/25/2019	5.5	2.6166354
2019	5088	Low	5	11/26/2019	4.5	3.161731218
2019	5088	Low	5	11/27/2019	4.75	2.754866278
2019	5088	Low	5	11/28/2019	5.5	2.859346396
2019	5088	Low	5	11/29/2019	6.75	3.406912669
2019	5088	Low	5	11/30/2019	5.5	2.733076123
2019	5088	Low	5	12/1/2019	6.25	2.965924019
2019	5088	Low	5	12/2/2019	5.5	4.173668165
2019	5088	Low	5	12/3/2019	6	3.222656663
2019	5088	Low	5	12/4/2019	5.5	3.336906502
2019	5088	Low	5	12/5/2019	2.5	1.772246648
2019	5088	Low	5	12/6/2019	4.5	2.593942867
2019	5088	Low	5	12/7/2019	4.75	2.811792556
2019	5088	Low	5	12/8/2019	3.75	1.169309038
2019	5088	Low	5	12/9/2019	5.25	1.690561994
2019	5088	Low	5	12/10/2019	4.75	3.056821925
2019	5088	Low	5	12/11/2019	9.5	4.241472254
2019	5088	Low	5	12/12/2019	4	2.341680889
2019	5088	Low	5	12/13/2019	5.75	3.021607366
2019	5088	Low	5	12/14/2019	5.5	2.022174944
2019	5088	Low	5	12/15/2019	6.25	3.306506742
2019	5088	Low	5	12/16/2019	5	3.001035764
2019	5088	Low	5	12/17/2019	6.5	2.7315292
2019	5088	Low	5	12/18/2019	5.5	3.543885215
2019	5088	Low	5	12/19/2019	5	2.103109334
2019	5088	Low	5	12/20/2019	4.75	3.335187574
2019	5088	Low	5	12/21/2019	4.5	2.663494418
2019	5088	Low	5	12/22/2019	3.5	2.390785661
2019	5088	Low	5	12/23/2019	4.75	2.527078181
2019	5088	Low	5	12/24/2019	2.5	1.93899611
2019	5088	Low	5	12/25/2019	2.5	2.031023934
2019	5088	Low	5	12/26/2019	3.75	2.979216382
2019	5088	Low	5	12/27/2019	5.5	1.71615228
2019	5088	Low	5	12/28/2019	5	2.927361447
2019	5088	Low	5	12/29/2019	3.75	2.5625056
2019	5088	Low	5	12/30/2019	4	2.54628766
2019	5088	Low	5	12/31/2019	5.25	2.190962633
2019	5088	Low	5	1/1/2020	6.5	2.138442826
2019	5088	Low	5	1/2/2020	5.25	2.796264471
2019	5092	Low	5	11/21/2019	7.25	1.086908949
2019	5092	Low	5	11/22/2019	6.75	1.223383066
2019	5092	Low	5	11/23/2019	5.25	1.966146662
2019	5092	Low	5	11/24/2019	4.5	2.768680373
2019	5092	Low	5	11/25/2019	5.5	2.173806346
2019	5092	Low	5	11/26/2019	3.5	1.616217462
2019	5092	Low	5	11/27/2019	4.75	2.294880301
2019	5092	Low	5	11/28/2019	5.5	2.876597381
2019	5092	Low	5	11/29/2019	5.25	2.686086135
2019	5092	Low	5	11/30/2019	7	2.191614586
2019	5092	Low	5	12/1/2019	5.5	2.215210095
2019	5092	Low	5	12/2/2019	5.5	2.016486727
2019	5092	Low	5	12/3/2019	4.5	1.510835946
2019	5092	Low	5	12/4/2019	6.5	3.017823579
2019	5092	Low	5	12/5/2019	4.75	1.270687701
2019	5092	Low	5	12/6/2019	5	1.926505245
2019	5092	Low	5	12/7/2019	3.75	1.444487183
2019	5092	Low	5	12/8/2019	5.5	1.805799622
2019	5092	Low	5	12/9/2019	6	0.805109552
2019	5092	Low	5	12/10/2019	6.25	3.343012297
2019	5092	Low	5	12/11/2019	6.75	2.287041917
2019	5092	Low	5	12/12/2019	4.25	2.772821207
2019	5092	Low	5	12/13/2019	5.75	2.490702657
2019	5092	Low	5	12/14/2019	8.5	2.907965977
2019	5092	Low	5	12/15/2019	6.5	1.293842437
2019	5092	Low	5	12/16/2019	6	3.031154195
2019	5092	Low	5	12/17/2019	7	2.58787438
2019	5092	Low	5	12/18/2019	6	1.173674798
2019	5092	Low	5	12/19/2019	5.5	1.814777001
2019	5092	Low	5	12/20/2019	2.75	1.025299224
2019	5092	Low	5	12/21/2019	5.25	1.82329828
2019	5092	Low	5	12/22/2019	4.25	1.379159332
2019	5092	Low	5	12/23/2019	2.75	1.016389681
2019	5092	Low	5	12/24/2019	5.5	1.833870621
2019	5092	Low	5	12/25/2019	3.25	2.14146975
2019	5092	Low	5	12/26/2019	5.75	2.914004714
2019	5092	Low	5	12/27/2019	4	1.576851315
2019	5092	Low	5	12/28/2019	3.75	1.040755617
2019	5092	Low	5	12/29/2019	5	2.530377906
2019	5092	Low	5	12/30/2019	6	2.597038712
2019	5092	Low	5	12/31/2019	6	2.565841531
2019	5092	Low	5	1/1/2020	2.25	1.064582506
2019	5092	Low	5	1/2/2020	6.75	1.22553976
2019	5097	Low	5	11/21/2019	6.5	2.361346628
2019	5097	Low	5	11/22/2019	3	2.051082166
2019	5097	Low	5	11/23/2019	5.25	1.948480067
2019	5097	Low	5	11/24/2019	6.75	3.413443587
2019	5097	Low	5	11/25/2019	6	2.658025609
2019	5097	Low	5	11/26/2019	6	2.372629475
2019	5097	Low	5	11/27/2019	4.5	1.924438036
2019	5097	Low	5	11/28/2019	7	2.430284348
2019	5097	Low	5	11/29/2019	6	2.598471144
2019	5097	Low	5	11/30/2019	6.25	2.57732713
2019	5097	Low	5	12/1/2019	5	2.746235381
2019	5097	Low	5	12/2/2019	8	3.699422594
2019	5097	Low	5	12/3/2019	7	2.600869574
2019	5097	Low	5	12/4/2019	7.5	2.838143565
2019	5097	Low	5	12/5/2019	3.25	1.740546806
2019	5097	Low	5	12/6/2019	7.25	2.29171981
2019	5097	Low	5	12/7/2019	6	3.340703816
2019	5097	Low	5	12/8/2019	5.25	2.937351747
2019	5097	Low	5	12/9/2019	6.25	2.708604528
2019	5097	Low	5	12/10/2019	5	1.893300714
2019	5097	Low	5	12/11/2019	6	2.053800854
2019	5097	Low	5	12/12/2019	6	2.533454045
2019	5097	Low	5	12/13/2019	7.25	2.895717458
2019	5097	Low	5	12/14/2019	6.25	1.594811463
2019	5097	Low	5	12/15/2019	7	3.104463903
2019	5097	Low	5	12/16/2019	6.25	2.809621037
2019	5097	Low	5	12/17/2019	6.25	1.594485524
2019	5097	Low	5	12/18/2019	5	2.707945433
2019	5097	Low	5	12/19/2019	5.5	2.106538673
2019	5097	Low	5	12/20/2019	5.5	2.317007354
2019	5097	Low	5	12/21/2019	4.5	1.688326787
2019	5097	Low	5	12/22/2019	4.25	1.952228929
2019	5097	Low	5	12/23/2019	4.75	1.899292117
2019	5097	Low	5	12/24/2019	4.5	2.253483467
2019	5097	Low	5	12/25/2019	5.5	1.958846403
2019	5097	Low	5	12/26/2019	6.5	2.865871891
2019	5097	Low	5	12/27/2019	5.75	2.544588944
2019	5097	Low	5	12/28/2019	5.5	2.07275835
2019	5097	Low	5	12/29/2019	6	2.032343028
2019	5097	Low	5	12/30/2019	5.25	2.835845072
2019	5097	Low	5	12/31/2019	6.5	2.525475179
2019	5097	Low	5	1/1/2020	4.75	1.446403552
2019	5097	Low	5	1/2/2020	5.5	3.270199251
2019	5111	Low	5	11/21/2019	11	2.573799954
2019	5111	Low	5	11/22/2019	8.75	1.729905882
2019	5111	Low	5	11/23/2019	8.25	1.817295097
2019	5111	Low	5	11/24/2019	6.5	3.1166983
2019	5111	Low	5	11/25/2019	8.5	2.534815967
2019	5111	Low	5	11/26/2019	8.75	3.684593739
2019	5111	Low	5	11/27/2019	7.75	3.08127233
2019	5111	Low	5	11/28/2019	8.5	4.323921078
2019	5111	Low	5	11/29/2019	9.25	3.175297643
2019	5111	Low	5	11/30/2019	9.75	1.285960611
2019	5111	Low	5	12/1/2019	7.5	1.738784115
2019	5111	Low	5	12/2/2019	8.25	2.401935311
2019	5111	Low	5	12/3/2019	7.25	1.734640802
2019	5111	Low	5	12/4/2019	8.75	3.832978774
2019	5111	Low	5	12/5/2019	7	3.458781458
2019	5111	Low	5	12/6/2019	6.5	2.275325129
2019	5111	Low	5	12/7/2019	3.5	1.005627432
2019	5111	Low	5	12/8/2019	7	3.995915962
2019	5111	Low	5	12/9/2019	8.75	4.051399134
2019	5111	Low	5	12/10/2019	10.25	3.077390846
2019	5111	Low	5	12/11/2019	8.25	3.281046935
2019	5111	Low	5	12/12/2019	10.75	1.928104935
2019	5111	Low	5	12/13/2019	7.25	1.572041443
2019	5111	Low	5	12/14/2019	7.5	3.716123339
2019	5111	Low	5	12/15/2019	10.75	3.358394653
2019	5111	Low	5	12/16/2019	7.75	3.274380533
2019	5111	Low	5	12/17/2019	7.5	2.052780087
2019	5111	Low	5	12/18/2019	6.5	2.083454161
2019	5111	Low	5	12/19/2019	8.25	3.291940059
2019	5111	Low	5	12/20/2019	8	3.282941579
2019	5111	Low	5	12/21/2019	6.25	1.827408656
2019	5111	Low	5	12/22/2019	7	1.752684317
2019	5111	Low	5	12/23/2019	7	3.367283609
2019	5111	Low	5	12/24/2019	4	2.502883196
2019	5111	Low	5	12/25/2019	7	2.754601379
2019	5111	Low	5	12/26/2019	6.5	1.338865725
2019	5111	Low	5	12/27/2019	6.75	3.739570669
2019	5111	Low	5	12/28/2019	6.75	3.961320835
2019	5111	Low	5	12/29/2019	6	3.561014387
2019	5111	Low	5	12/30/2019	5.5	1.733437624
2019	5111	Low	5	12/31/2019	9	2.926117045
2019	5111	Low	5	1/1/2020	9.25	3.379701895
2019	5111	Low	5	1/2/2020	5.75	3.05976779
2019	5137	High	5	11/21/2019	7.25	2.213793214
2019	5137	High	5	11/22/2019	5	1.840826732
2019	5137	High	5	11/23/2019	6.5	3.529148434
2019	5137	High	5	11/24/2019	4.25	4.620882086
2019	5137	High	5	11/25/2019	5.5	2.5703534
2019	5137	High	5	11/26/2019	5.25	4.498973024
2019	5137	High	5	11/27/2019	5.5	3.942660535
2019	5137	High	5	11/28/2019	7.25	2.647562605
2019	5137	High	5	11/29/2019	5	2.688353171
2019	5137	High	5	11/30/2019	6.75	3.157779686
2019	5137	High	5	12/1/2019	7.5	3.143786964
2019	5137	High	5	12/2/2019	6	4.50212264
2019	5137	High	5	12/3/2019	7.25	4.085491381
2019	5137	High	5	12/4/2019	6.75	3.636030581
2019	5137	High	5	12/5/2019	4.75	2.917335111
2019	5137	High	5	12/6/2019	6	2.545109607
2019	5137	High	5	12/7/2019	6	3.117670972
2019	5137	High	5	12/8/2019	6	2.045595765
2019	5137	High	5	12/9/2019	6.25	2.993832966
2019	5137	High	5	12/10/2019	6.25	2.668669173
2019	5137	High	5	12/11/2019	9	3.778321453
2019	5137	High	5	12/12/2019	7.5	3.841955162
2019	5137	High	5	12/13/2019	7	3.376560792
2019	5137	High	5	12/14/2019	7.75	3.14395781
2019	5137	High	5	12/15/2019	7.5	2.456540287
2019	5137	High	5	12/16/2019	5.75	4.025002585
2019	5137	High	5	12/17/2019	5.5	2.984300061
2019	5137	High	5	12/18/2019	7.75	2.671405084
2019	5137	High	5	12/19/2019	7.5	2.050773358
2019	5137	High	5	12/20/2019	3.75	2.934285595
2019	5137	High	5	12/21/2019	5.5	3.011895227
2019	5137	High	5	12/22/2019	5	3.145442039
2019	5137	High	5	12/23/2019	4.75	2.479260921
2019	5137	High	5	12/24/2019	4.5	3.247673318
2019	5137	High	5	12/25/2019	4.25	2.890970077
2019	5137	High	5	12/26/2019	4.25	2.790779225
2019	5137	High	5	12/27/2019	6.5	3.413540249
2019	5137	High	5	12/28/2019	6.25	3.315741896
2019	5137	High	5	12/29/2019	4.5	2.26702176
2019	5137	High	5	12/30/2019	5.5	2.680304661
2019	5137	High	5	12/31/2019	6.25	4.14423206
2019	5137	High	5	1/1/2020	7	1.77744644
2019	5137	High	5	1/2/2020	6.75	3.75787625
2018	33	Low	8	11/14/2018	6.25	5.182876604
2018	33	Low	8	11/15/2018	5.75	3.39114393
2018	33	Low	8	11/16/2018	8.5	5.58352158
2018	33	Low	8	11/17/2018	6.75	2.44206046
2018	33	Low	8	11/18/2018	8.25	3.307175511
2018	33	Low	8	11/19/2018	5.75	3.817923964
2018	33	Low	8	11/20/2018	4.75	3.712975424
2018	33	Low	8	11/21/2018	7.75	3.0212552
2018	33	Low	8	11/22/2018	7.75	2.723415574
2018	33	Low	8	11/23/2018	7.25	2.871841141
2018	33	Low	8	11/24/2018	8	2.34045644
2018	33	Low	8	11/25/2018	7.75	2.511748599
2018	33	Low	8	11/26/2018	6.75	2.52050865
2018	33	Low	8	11/27/2018	6.5	2.446018111
2018	33	Low	8	11/28/2018	6.75	2.640566102
2018	33	Low	8	11/29/2018	6.25	2.790179066
2018	33	Low	8	11/30/2018	6	1.964174223
2018	33	Low	8	12/1/2018	7	2.743485565
2018	33	Low	8	12/2/2018	6.25	2.889193024
2018	33	Low	8	12/3/2018	6.25	3.070896968
2018	33	Low	8	12/4/2018	5.25	2.346593228
2018	33	Low	8	12/5/2018	5.5	2.458744976
2018	33	Low	8	12/6/2018	5.75	3.020643257
2018	33	Low	8	12/7/2018	4.75	2.826965478
2018	33	Low	8	12/8/2018	7	2.213126993
2018	33	Low	8	12/9/2018	5.5	2.914977182
2018	33	Low	8	12/10/2018	7	3.625081636
2018	33	Low	8	12/11/2018	6	2.729982117
2018	33	Low	8	12/12/2018	5.25	3.480062904
2018	33	Low	8	12/13/2018	8.5	3.696328915
2018	33	Low	8	12/14/2018	7.25	2.758573809
2018	33	Low	8	12/15/2018	8	2.143548174
2018	33	Low	8	12/16/2018	8	2.374670817
2018	33	Low	8	12/17/2018	5.5	3.09796688
2018	33	Low	8	12/18/2018	8.75	2.707159081
2018	33	Low	8	12/19/2018	5.75	3.346374557
2018	33	Low	8	12/20/2018	4.75	2.40287809
2018	33	Low	8	12/21/2018	5.25	2.223296972
2018	33	Low	8	12/22/2018	7	2.445056405
2018	33	Low	8	12/23/2018	6.25	2.744963849
2018	33	Low	8	12/24/2018	4.75	2.782036235
2018	33	Low	8	12/25/2018	5	2.758895102
2018	33	Low	8	12/26/2018	6.5	3.592711057
2018	33	Low	8	12/27/2018	5.5	1.565814948
2018	33	Low	8	12/28/2018	7	2.229797099
2018	33	Low	8	12/29/2018	4.5	2.783207444
2018	33	Low	8	12/30/2018	6.5	2.113339565
2018	33	Low	8	12/31/2018	7.75	2.960461273
2018	33	Low	8	1/1/2019	6.75	1.835252403
2018	38	High	8	11/14/2018	6.5	1.549574562
2018	38	High	8	11/15/2018	7.25	2.240271961
2018	38	High	8	11/16/2018	8	5.433208483
2018	38	High	8	11/17/2018	7.25	1.840715967
2018	38	High	8	11/18/2018	7.5	1.925825794
2018	38	High	8	11/19/2018	6.5	1.970757814
2018	38	High	8	11/20/2018	7.25	2.611927661
2018	38	High	8	11/21/2018	6.5	2.212115644
2018	38	High	8	11/22/2018	7.5	3.458306471
2018	38	High	8	11/23/2018	7	2.229159175
2018	38	High	8	11/24/2018	6.5	1.436688389
2018	38	High	8	11/25/2018	7.75	1.400094472
2018	38	High	8	11/26/2018	6.75	3.279659882
2018	38	High	8	11/27/2018	5.5	3.05353257
2018	38	High	8	11/28/2018	6.75	1.999516599
2018	38	High	8	11/29/2018	6.5	1.55787595
2018	38	High	8	11/30/2018	6	1.944114958
2018	38	High	8	12/1/2018	3.75	2.245362718
2018	38	High	8	12/2/2018	8.75	2.010012209
2018	38	High	8	12/3/2018	8.5	2.002353897
2018	38	High	8	12/4/2018	6.5	1.621668991
2018	38	High	8	12/5/2018	4.75	1.268107638
2018	38	High	8	12/6/2018	6.25	1.997925637
2018	38	High	8	12/7/2018	5.5	2.212314314
2018	38	High	8	12/8/2018	7.75	2.5714516
2018	38	High	8	12/9/2018	7.75	1.773163599
2018	38	High	8	12/10/2018	7.5	2.882513878
2018	38	High	8	12/11/2018	7.5	2.890008409
2018	38	High	8	12/12/2018	7.5	2.773602509
2018	38	High	8	12/13/2018	7	2.46420371
2018	38	High	8	12/14/2018	8.75	2.57789247
2018	38	High	8	12/15/2018	7.25	2.706632569
2018	38	High	8	12/16/2018	5.75	3.072701341
2018	38	High	8	12/17/2018	7	2.720063743
2018	38	High	8	12/18/2018	7	3.225976374
2018	38	High	8	12/19/2018	6.75	1.370680992
2018	38	High	8	12/20/2018	5.25	2.138316048
2018	38	High	8	12/21/2018	5.75	2.305761479
2018	38	High	8	12/22/2018	6.25	1.140918312
2018	38	High	8	12/23/2018	7.25	2.127435487
2018	38	High	8	12/24/2018	8	1.417411995
2018	38	High	8	12/25/2018	5.25	2.666188971
2018	38	High	8	12/26/2018	7.75	2.409555871
2018	38	High	8	12/27/2018	6.75	1.130165223
2018	38	High	8	12/28/2018	7.5	1.364719231
2018	38	High	8	12/29/2018	5	2.559817417
2018	38	High	8	12/30/2018	8	1.734002949
2018	38	High	8	12/31/2018	6.25	2.26615087
2018	38	High	8	1/1/2019	4	1.96593078
2018	59	High	8	11/14/2018	5	3.097518362
2018	59	High	8	11/15/2018	7	3.251229692
2018	59	High	8	11/16/2018	5.25	2.514321799
2018	59	High	8	11/17/2018	6	2.928037109
2018	59	High	8	11/18/2018	6.5	3.422057369
2018	59	High	8	11/19/2018	4	2.191735645
2018	59	High	8	11/20/2018	5.25	2.261238773
2018	59	High	8	11/21/2018	6	2.997413058
2018	59	High	8	11/22/2018	4	1.448798893
2018	59	High	8	11/23/2018	4.25	2.093375352
2018	59	High	8	11/24/2018	4	2.267356167
2018	59	High	8	11/25/2018	5	3.404174046
2018	59	High	8	11/26/2018	3.5	2.559935489
2018	59	High	8	11/27/2018	4.75	1.385305793
2018	59	High	8	11/28/2018	4	3.339682298
2018	59	High	8	11/29/2018	5.25	2.707945252
2018	59	High	8	11/30/2018	3.25	1.976769114
2018	59	High	8	12/1/2018	3.25	2.435401958
2018	59	High	8	12/2/2018	3	2.153093813
2018	59	High	8	12/3/2018	5.75	2.150248535
2018	59	High	8	12/4/2018	2.75	2.190920353
2018	59	High	8	12/5/2018	6.25	2.693081443
2018	59	High	8	12/6/2018	4.75	2.100620817
2018	59	High	8	12/7/2018	3.75	1.642388807
2018	59	High	8	12/8/2018	4	2.832742397
2018	59	High	8	12/9/2018	5.5	3.953264474
2018	59	High	8	12/10/2018	5.25	2.499695079
2018	59	High	8	12/11/2018	4.75	2.702530767
2018	59	High	8	12/12/2018	6.75	2.650282059
2018	59	High	8	12/13/2018	6.25	3.666539682
2018	59	High	8	12/14/2018	6	3.403779929
2018	59	High	8	12/15/2018	5.25	3.778816752
2018	59	High	8	12/16/2018	3.25	2.567307995
2018	59	High	8	12/17/2018	3.25	2.195126688
2018	59	High	8	12/18/2018	4.25	3.072325021
2018	59	High	8	12/19/2018	5.75	2.731028312
2018	59	High	8	12/20/2018	3.5	2.807752775
2018	59	High	8	12/21/2018	4	2.959580628
2018	59	High	8	12/22/2018	3.75	2.522702794
2018	59	High	8	12/23/2018	1.5	3.269025061
2018	59	High	8	12/24/2018	3.5	2.00618494
2018	59	High	8	12/25/2018	2.5	1.047792962
2018	59	High	8	12/26/2018	4	1.265108726
2018	59	High	8	12/27/2018	4	1.182252534
2018	59	High	8	12/28/2018	4.75	2.577054688
2018	59	High	8	12/29/2018	4	2.984049742
2018	59	High	8	12/30/2018	2.75	1.548470942
2018	59	High	8	12/31/2018	2	2.616167355
2018	59	High	8	1/1/2019	3.5	2.605177329
2018	82	Low	8	11/14/2018	8.5	2.774221442
2018	82	Low	8	11/15/2018	9.5	3.108911456
2018	82	Low	8	11/16/2018	11	3.172648694
2018	82	Low	8	11/17/2018	9.75	3.065857232
2018	82	Low	8	11/18/2018	9.5	3.164439045
2018	82	Low	8	11/19/2018	9.5	2.512856396
2018	82	Low	8	11/20/2018	8.75	2.221126589
2018	82	Low	8	11/21/2018	7.25	2.655357068
2018	82	Low	8	11/22/2018	8.75	1.838829712
2018	82	Low	8	11/23/2018	7.25	2.163883403
2018	82	Low	8	11/24/2018	8.5	2.083653837
2018	82	Low	8	11/25/2018	8.25	2.483379387
2018	82	Low	8	11/26/2018	9	3.106857354
2018	82	Low	8	11/27/2018	7.25	1.482778785
2018	82	Low	8	11/28/2018	7	1.28388222
2018	82	Low	8	11/29/2018	8.25	1.782970437
2018	82	Low	8	11/30/2018	8.25	2.812645484
2018	82	Low	8	12/1/2018	7	2.134594125
2018	82	Low	8	12/2/2018	10	2.481607308
2018	82	Low	8	12/3/2018	8	1.746511553
2018	82	Low	8	12/4/2018	8.5	1.985668766
2018	82	Low	8	12/5/2018	8.5	1.471278363
2018	82	Low	8	12/6/2018	7.5	2.372329458
2018	82	Low	8	12/7/2018	9.75	2.310883567
2018	82	Low	8	12/8/2018	9.75	1.825097435
2018	82	Low	8	12/9/2018	7.75	2.576617323
2018	82	Low	8	12/10/2018	8.5	2.80201314
2018	82	Low	8	12/11/2018	8.25	3.181524134
2018	82	Low	8	12/12/2018	8.75	1.935937453
2018	82	Low	8	12/13/2018	7.25	2.815930169
2018	82	Low	8	12/14/2018	6.75	2.122967078
2018	82	Low	8	12/15/2018	8.75	2.423062399
2018	82	Low	8	12/16/2018	8.5	1.784299087
2018	82	Low	8	12/17/2018	8	3.014884437
2018	82	Low	8	12/18/2018	6.75	1.792250775
2018	82	Low	8	12/19/2018	10	1.690018699
2018	82	Low	8	12/20/2018	7.75	2.694508293
2018	82	Low	8	12/21/2018	9	3.217650666
2018	82	Low	8	12/22/2018	7	1.209458038
2018	82	Low	8	12/23/2018	6.5	1.617703263
2018	82	Low	8	12/24/2018	7.25	1.228178985
2018	82	Low	8	12/25/2018	7.75	1.271474372
2018	82	Low	8	12/26/2018	7	2.331323016
2018	82	Low	8	12/27/2018	8.25	1.193828226
2018	82	Low	8	12/28/2018	8.5	1.424556557
2018	82	Low	8	12/29/2018	9	1.72938611
2018	82	Low	8	12/30/2018	6.75	1.661083869
2018	82	Low	8	12/31/2018	10.5	2.900979112
2018	82	Low	8	1/1/2019	7.25	2.888656634
2018	85	High	8	11/14/2018	6.5	3.573669185
2018	85	High	8	11/15/2018	7	2.020470685
2018	85	High	8	11/16/2018	7	3.235276665
2018	85	High	8	11/17/2018	7.75	1.522120513
2018	85	High	8	11/18/2018	10.25	2.897334939
2018	85	High	8	11/19/2018	7.25	2.302298416
2018	85	High	8	11/20/2018	6.75	2.417589114
2018	85	High	8	11/21/2018	5.5	2.492786788
2018	85	High	8	11/22/2018	10	3.503720203
2018	85	High	8	11/23/2018	4.75	1.965456106
2018	85	High	8	11/24/2018	7.25	2.267971846
2018	85	High	8	11/25/2018	7.75	1.671792579
2018	85	High	8	11/26/2018	7.75	3.177491623
2018	85	High	8	11/27/2018	7.25	2.802301778
2018	85	High	8	11/28/2018	8.25	1.685815986
2018	85	High	8	11/29/2018	7.25	1.60040906
2018	85	High	8	11/30/2018	7	2.47240941
2018	85	High	8	12/1/2018	9.5	2.548240015
2018	85	High	8	12/2/2018	8	1.849757369
2018	85	High	8	12/3/2018	7.5	3.302998088
2018	85	High	8	12/4/2018	8.75	2.17246549
2018	85	High	8	12/5/2018	10	1.873204919
2018	85	High	8	12/6/2018	7	1.975774806
2018	85	High	8	12/7/2018	9	1.983093574
2018	85	High	8	12/8/2018	7.25	1.943573237
2018	85	High	8	12/9/2018	7.25	2.570975277
2018	85	High	8	12/10/2018	8.75	3.21548073
2018	85	High	8	12/11/2018	7.5	1.825846733
2018	85	High	8	12/12/2018	7.25	2.225056063
2018	85	High	8	12/13/2018	7.5	2.113505639
2018	85	High	8	12/14/2018	8	1.932125958
2018	85	High	8	12/15/2018	9.25	2.100055426
2018	85	High	8	12/16/2018	9	2.631497322
2018	85	High	8	12/17/2018	7.75	4.041478723
2018	85	High	8	12/18/2018	7.75	1.780285504
2018	85	High	8	12/19/2018	7.5	1.320700912
2018	85	High	8	12/20/2018	6.25	1.700070369
2018	85	High	8	12/21/2018	7.5	1.466525884
2018	85	High	8	12/22/2018	6.75	1.452782818
2018	85	High	8	12/23/2018	10	1.81954004
2018	85	High	8	12/24/2018	5.75	2.841471756
2018	85	High	8	12/25/2018	8	2.700461403
2018	85	High	8	12/26/2018	6.75	2.159809724
2018	85	High	8	12/27/2018	5.75	3.126841095
2018	85	High	8	12/28/2018	8.5	1.266090993
2018	85	High	8	12/29/2018	9	2.148936027
2018	85	High	8	12/30/2018	7.75	1.797083503
2018	85	High	8	12/31/2018	11	3.069278719
2018	85	High	8	1/1/2019	9.5	2.169088304
2018	108	Low	8	11/14/2018	9.5	3.900364807
2018	108	Low	8	11/15/2018	7.25	2.878240349
2018	108	Low	8	11/16/2018	8.5	3.109769966
2018	108	Low	8	11/17/2018	8.25	2.436830202
2018	108	Low	8	11/18/2018	8.75	2.514327071
2018	108	Low	8	11/19/2018	6.75	1.905623558
2018	108	Low	8	11/20/2018	5.25	2.27564151
2018	108	Low	8	11/21/2018	7.75	2.572356626
2018	108	Low	8	11/22/2018	7.25	2.249584774
2018	108	Low	8	11/23/2018	7.75	2.703962634
2018	108	Low	8	11/24/2018	6.25	1.966160146
2018	108	Low	8	11/25/2018	9.5	1.397528277
2018	108	Low	8	11/26/2018	8	1.66455654
2018	108	Low	8	11/27/2018	6	2.580113747
2018	108	Low	8	11/28/2018	5.75	3.408932511
2018	108	Low	8	11/29/2018	5.25	2.210089084
2018	108	Low	8	11/30/2018	8.5	2.865998574
2018	108	Low	8	12/1/2018	6.5	2.367037429
2018	108	Low	8	12/2/2018	7.5	2.756807586
2018	108	Low	8	12/3/2018	7.5	2.194837883
2018	108	Low	8	12/4/2018	6.75	2.525397618
2018	108	Low	8	12/5/2018	6.25	2.241834256
2018	108	Low	8	12/6/2018	7.75	1.134278789
2018	108	Low	8	12/7/2018	8.25	0.897488381
2018	108	Low	8	12/8/2018	7.75	2.641964762
2018	108	Low	8	12/9/2018	6.75	2.207854795
2018	108	Low	8	12/10/2018	8.5	2.30501802
2018	108	Low	8	12/11/2018	5.75	3.908637336
2018	108	Low	8	12/12/2018	9.25	2.308164813
2018	108	Low	8	12/13/2018	8	4.712233133
2018	108	Low	8	12/14/2018	5	2.982813616
2018	108	Low	8	12/15/2018	7.75	3.441311735
2018	108	Low	8	12/16/2018	6.25	2.115372226
2018	108	Low	8	12/17/2018	7.25	2.011555116
2018	108	Low	8	12/18/2018	7.25	2.204200898
2018	108	Low	8	12/19/2018	6.75	2.672526072
2018	108	Low	8	12/20/2018	8.5	2.449534038
2018	108	Low	8	12/21/2018	6	2.312819581
2018	108	Low	8	12/22/2018	7.75	2.509176912
2018	108	Low	8	12/23/2018	7	2.906042804
2018	108	Low	8	12/24/2018	5.5	0.982292327
2018	108	Low	8	12/25/2018	8.75	3.545453848
2018	108	Low	8	12/26/2018	7	2.877104006
2018	108	Low	8	12/27/2018	6	0.972180856
2018	108	Low	8	12/28/2018	8	2.721851338
2018	108	Low	8	12/29/2018	5.5	2.784862155
2018	108	Low	8	12/30/2018	6.75	1.40319273
2018	108	Low	8	12/31/2018	7.75	2.141099681
2018	108	Low	8	1/1/2019	6.5	2.26597516
2018	134	High	8	11/14/2018	7.5	3.782809565
2018	134	High	8	11/15/2018	7.75	2.628580852
2018	134	High	8	11/16/2018	9.25	3.340637538
2018	134	High	8	11/17/2018	6.5	1.702341701
2018	134	High	8	11/18/2018	8.75	3.18087383
2018	134	High	8	11/19/2018	6.5	2.624844351
2018	134	High	8	11/20/2018	6.5	3.003124669
2018	134	High	8	11/21/2018	6	2.384184871
2018	134	High	8	11/22/2018	7.25	3.783900689
2018	134	High	8	11/23/2018	6.5	2.089723562
2018	134	High	8	11/24/2018	6	2.622716305
2018	134	High	8	11/25/2018	7	2.850767164
2018	134	High	8	11/26/2018	8.25	2.509631074
2018	134	High	8	11/27/2018	6.25	2.709051392
2018	134	High	8	11/28/2018	6.75	2.780961091
2018	134	High	8	11/29/2018	5.25	2.811639679
2018	134	High	8	11/30/2018	6.75	2.278783092
2018	134	High	8	12/1/2018	7	3.059731176
2018	134	High	8	12/2/2018	4.75	2.154628152
2018	134	High	8	12/3/2018	3.75	1.724130863
2018	134	High	8	12/4/2018	7	2.253661265
2018	134	High	8	12/5/2018	6.25	1.705950713
2018	134	High	8	12/6/2018	5	2.584412481
2018	134	High	8	12/7/2018	6	1.965622634
2018	134	High	8	12/8/2018	5.75	2.718010901
2018	134	High	8	12/9/2018	5.5	2.591368458
2018	134	High	8	12/10/2018	7.75	2.073759143
2018	134	High	8	12/11/2018	6.25	2.856474802
2018	134	High	8	12/12/2018	6.25	2.715686193
2018	134	High	8	12/13/2018	6.5	3.905472292
2018	134	High	8	12/14/2018	7.25	2.511608992
2018	134	High	8	12/15/2018	8.25	2.956768785
2018	134	High	8	12/16/2018	6.5	2.827516619
2018	134	High	8	12/17/2018	6.5	2.479098546
2018	134	High	8	12/18/2018	6.25	1.655497916
2018	134	High	8	12/19/2018	8.5	3.085576818
2018	134	High	8	12/20/2018	5.75	2.528839731
2018	134	High	8	12/21/2018	7.25	2.657112926
2018	134	High	8	12/22/2018	6.25	2.195783312
2018	134	High	8	12/23/2018	6	2.668878746
2018	134	High	8	12/24/2018	7	2.689193871
2018	134	High	8	12/25/2018	7.5	2.72481047
2018	134	High	8	12/26/2018	6	2.412731371
2018	134	High	8	12/27/2018	6	2.789391962
2018	134	High	8	12/28/2018	6.5	2.376481864
2018	134	High	8	12/29/2018	6.75	3.677249335
2018	134	High	8	12/30/2018	6.25	1.828193885
2018	134	High	8	12/31/2018	7	2.786851811
2018	134	High	8	1/1/2019	6.5	2.237088948
2018	191	Low	8	11/14/2018	4.25	3.947978432
2018	191	Low	8	11/15/2018	5	3.053024529
2018	191	Low	8	11/16/2018	6.75	2.63784868
2018	191	Low	8	11/17/2018	5	2.512689705
2018	191	Low	8	11/18/2018	5.25	3.383755267
2018	191	Low	8	11/19/2018	7.25	2.729872053
2018	191	Low	8	11/20/2018	5.25	2.247912283
2018	191	Low	8	11/21/2018	7.25	3.213588014
2018	191	Low	8	11/22/2018	4.25	2.598181208
[truncated: 476 more rows]
