# Supplementary material for: The Influence of Residual Feed Intake and Cow Age on Beef Cattle Performance, Supplement Intake, Resource Use, and Grazing Behavior on Winter Mixed-Grass Rangelands
Source: Animals (Basel). 2021 May 23;11(6):1518. doi: 10.3390/ani11061518 (PMC8224646; doi:10.3390/ani11061518)
Supplement: Supplementary file 1 [file animals-11-01518-s001.zip › Table S4.csv]

Cow_ID	logUse	aspect_30m	dem_30m	h_dist_sup	slope_30m	h_dist_h2o	tri_30m
Havre_2018_4721	3.661	2	1067.105	776.119	3.221	76.556	80.37
Havre_2018_4721	3.622	4	1068.489	780.72	9.64	51.037	154.298
Havre_2018_4721	3.561	4	1059.527	786.123	15.454	25.519	181.598
Havre_2018_4721	3.478	4	1053.718	792.311	4.689	0	110.799
Havre_2018_4721	3.375	8	1054.847	799.267	4.015	25.519	98.297
Havre_2018_4721	3.252	8	1058.293	806.97	15.714	51.037	180.044
Havre_2018_4721	3.111	8	1069.913	815.399	19.18	72.178	203.841
Havre_2018_4721	2.953	8	1075.729	824.532	11.944	92.009	169.468
Havre_2018_4721	2.782	8	1079.995	834.346	6.59	108.266	131.957
Havre_2018_4721	2.6	2	1081.96	844.817	4.576	127.593	151.698
Havre_2018_4721	2.516	3	1078.088	1190.93	3.696	1224.894	95.603
Havre_2018_4721	2.706	3	1075.771	1173.024	4.387	1199.375	105.509
Havre_2018_4721	2.877	4	1073.431	1155.405	10.86	1173.857	166.82
Havre_2018_4721	3.028	4	1067.29	1138.085	12.536	1148.338	174.078
Havre_2018_4721	3.159	2	1063.478	1121.078	2.806	1122.819	109.43
Havre_2018_4721	3.27	8	1066.537	1104.399	11.219	1097.301	163.676
Havre_2018_4721	3.362	8	1074.03	1088.063	14.308	1071.782	178.351
Havre_2018_4721	3.435	9	1079.513	1072.086	9.725	1046.264	161.206
Havre_2018_4721	3.491	9	1081.364	1056.483	4.352	1020.745	121.315
Havre_2018_4721	3.531	8	1082.345	1041.272	3.017	995.226	91.021
Havre_2018_4721	3.557	8	1083.682	1026.471	3.848	969.708	110.793
Havre_2018_4721	3.569	6	1085.41	1012.096	3.132	944.189	93.999
Havre_2018_4721	3.57	5	1084.202	998.167	5.767	918.671	118.311
Havre_2018_4721	3.562	5	1080.726	984.702	6.275	893.152	120.079
Havre_2018_4721	3.546	5	1079.552	971.72	6.361	867.633	160.909
Havre_2018_4721	3.524	5	1077.668	959.242	7.618	842.115	138.492
Havre_2018_4721	3.498	5	1074.738	947.288	8.19	816.596	135.157
Havre_2018_4721	3.468	4	1070.245	935.876	6.913	791.077	131.938
Havre_2018_4721	3.435	9	1066.609	925.028	4.667	765.559	140.413
Havre_2018_4721	3.399	9	1072.494	913.695	7.831	740.04	140.413
Havre_2018_4721	3.36	2	1073.23	898.966	2.975	714.521	84.425
Havre_2018_4721	3.316	9	1073.016	884.727	2.798	689.003	79.943
Havre_2018_4721	3.269	9	1074.751	871.004	1.674	663.484	79.943
Havre_2018_4721	3.216	4	1074.46	857.821	2.278	637.966	81.594
Havre_2018_4721	3.159	4	1073.099	845.202	3.236	612.447	79.711
Havre_2018_4721	3.098	4	1071.499	833.174	4.383	586.928	97.232
Havre_2018_4721	3.036	4	1068.685	821.763	3.972	561.41	92.22
Havre_2018_4721	2.977	5	1067.824	810.995	4.414	535.891	108.825
Havre_2018_4721	2.925	5	1065.01	800.895	9.029	510.372	145.527
Havre_2018_4721	2.887	5	1059.731	791.489	12.828	484.854	178.538
Havre_2018_4721	2.869	5	1054.252	782.802	15.361	459.335	194.438
Havre_2018_4721	2.878	5	1048.38	774.859	6.604	433.817	176.408
Havre_2018_4721	2.917	8	1051.871	767.682	5.685	408.298	111.591
Havre_2018_4721	2.983	8	1054.302	761.294	3.976	382.779	96.239
Havre_2018_4721	3.072	3	1055.231	755.713	2.664	357.261	115.497
Havre_2018_4721	3.177	3	1053.552	750.959	4.585	331.742	115.497
Havre_2018_4721	3.289	9	1053.697	747.047	6.128	306.224	145.734
Havre_2018_4721	3.401	9	1055.283	743.989	9.427	280.705	170.501
Havre_2018_4721	3.507	8	1058.715	741.798	12.811	255.186	163.796
Havre_2018_4721	3.602	8	1066.846	740.48	9.688	229.668	148.564
Havre_2018_4721	3.683	9	1068.563	740.04	3.131	204.149	94.157
Havre_2018_4721	3.746	2	1069.471	740.48	3.31	178.63	96.737
Havre_2018_4721	3.791	2	1069.272	741.798	4.815	153.112	105.725
Havre_2018_4721	3.816	2	1068.904	743.989	5.346	127.593	105.725
Havre_2018_4721	3.819	2	1069.018	747.047	5.047	102.075	105.725
Havre_2018_4721	3.802	2	1069.018	750.959	4.24	76.556	95.532
Havre_2018_4721	3.763	4	1069.252	755.713	10.38	51.037	163.867
Havre_2018_4721	3.702	4	1058.767	761.294	15.852	25.519	190.339
Havre_2018_4721	3.62	3	1054.738	767.682	7.898	0	153.481
Havre_2018_4721	3.518	9	1054.856	774.859	1.744	25.519	113.345
Havre_2018_4721	3.396	8	1056.39	782.802	12.478	36.089	178.923
Havre_2018_4721	3.257	7	1066.616	791.489	19.577	57.061	209.373
Havre_2018_4721	3.101	7	1073.883	800.895	15.73	72.178	206.427
Havre_2018_4721	2.932	8	1078.762	810.995	10.227	92.009	166.283
Havre_2018_4721	2.752	8	1081.894	821.763	3.942	114.123	123.859
Havre_2018_4721	2.564	2	1082.515	833.174	5.407	137.422	147.035
Havre_2018_4721	2.632	3	1078.604	1173.024	3.15	1224.894	95.952
Havre_2018_4721	2.823	3	1077.525	1154.841	4.857	1199.375	116.153
Havre_2018_4721	2.994	4	1076.349	1136.94	12.143	1173.857	171.657
Havre_2018_4721	3.145	4	1067.801	1119.334	13.086	1148.338	182.92
Havre_2018_4721	3.276	9	1064.316	1102.038	3.214	1122.819	143.052
Havre_2018_4721	3.387	9	1067.242	1085.067	13.826	1097.301	188.314
Havre_2018_4721	3.478	8	1074.716	1068.435	13.208	1071.782	170.132
Havre_2018_4721	3.551	8	1079.75	1052.16	5.846	1046.264	125.728
Havre_2018_4721	3.607	8	1080.98	1036.257	2.969	1020.745	80.687
Havre_2018_4721	3.646	8	1082.217	1020.745	2.528	995.226	82.894
Havre_2018_4721	3.67	7	1083.046	1005.641	2.403	969.708	87.311
Havre_2018_4721	3.681	6	1083.608	990.964	2.333	944.189	88.532
Havre_2018_4721	3.68	5	1082.775	976.734	4.341	918.671	104.281
Havre_2018_4721	3.67	4	1080.389	962.969	3.912	893.152	104.358
Havre_2018_4721	3.651	4	1079.618	949.691	7.579	867.633	132.387
Havre_2018_4721	3.626	5	1072.587	936.919	9.198	842.115	138.492
Havre_2018_4721	3.597	5	1070.698	924.676	4.334	816.596	135.157
Havre_2018_4721	3.563	2	1069.159	912.982	3.864	791.077	142.785
Havre_2018_4721	3.525	9	1070.448	901.859	9.498	765.559	155.593
Havre_2018_4721	3.485	9	1075.811	891.327	8.79	740.04	157.521
Havre_2018_4721	3.441	2	1075.569	878.078	5.703	714.521	110.565
Havre_2018_4721	3.394	2	1075.549	863.495	5.041	689.003	105.378
Havre_2018_4721	3.343	2	1075.99	849.429	3.353	663.484	104.596
Havre_2018_4721	3.288	3	1074.457	835.905	3.505	637.966	100.14
Havre_2018_4721	3.229	4	1072.891	822.951	3.1	612.447	88.449
Havre_2018_4721	3.168	3	1071.799	810.593	4.58	586.928	106.255
Havre_2018_4721	3.108	3	1068.685	798.859	5.202	561.41	106.46
Havre_2018_4721	3.053	4	1067.824	787.778	5.63	535.891	127.559
Havre_2018_4721	3.007	4	1065.01	777.376	10.806	510.372	176.044
Havre_2018_4721	2.977	4	1059.731	767.682	13.283	484.854	174.53
Havre_2018_4721	2.97	4	1054.252	758.723	11.318	459.335	154.689
Havre_2018_4721	2.989	3	1048.38	750.525	1.034	433.817	114.318
Havre_2018_4721	3.037	8	1051.871	743.114	7.213	408.298	129.069
Havre_2018_4721	3.11	9	1054.302	736.512	4.554	382.779	112.214
Havre_2018_4721	3.205	3	1055.231	730.742	2.604	357.261	95.145
Havre_2018_4721	3.312	3	1053.552	725.824	2.778	331.742	95.145
Havre_2018_4721	3.424	9	1053.697	721.776	5.148	306.224	106.957
Havre_2018_4721	3.536	8	1058.967	718.611	10.178	280.705	146.272
Havre_2018_4721	3.64	8	1063.801	716.342	10.589	255.186	157.367
Havre_2018_4721	3.733	8	1066.952	714.977	7.068	229.668	146.152
Havre_2018_4721	3.812	8	1068.755	714.521	4.17	204.149	94.157
Havre_2018_4721	3.874	9	1070.993	714.977	2.838	178.63	77.688
Havre_2018_4721	3.917	2	1071.384	716.342	2.523	153.112	80.037
Havre_2018_4721	3.94	2	1071.896	718.611	2.932	127.593	80.037
Havre_2018_4721	3.944	2	1071.373	721.776	2.849	102.075	80.037
Havre_2018_4721	3.926	2	1071.373	725.824	2.447	76.556	70.989
Havre_2018_4721	3.887	4	1070.771	730.742	8.904	51.037	163.867
Havre_2018_4721	3.827	3	1064.837	736.512	13.088	25.519	184.602
Havre_2018_4721	3.746	3	1059.797	743.114	13.393	0	170.816
Havre_2018_4721	3.645	3	1056.028	750.525	11.272	0	170.816
Havre_2018_4721	3.525	9	1055.157	758.723	3.923	25.519	157.949
Havre_2018_4721	3.387	7	1060.083	767.682	15.643	36.089	199.673
Havre_2018_4721	3.234	8	1069.106	777.376	18.919	57.061	215.422
Havre_2018_4721	3.067	8	1076.917	787.778	13.229	80.697	180.437
Havre_2018_4721	2.89	8	1081.044	798.859	7.482	105.216	136.882
Havre_2018_4721	2.705	9	1084.016	810.593	3.259	130.12	101.075
Havre_2018_4721	2.731	2	1079.22	1155.405	3.346	1225.16	98.224
Havre_2018_4721	2.922	3	1079.697	1136.94	3.576	1199.647	110.741
Havre_2018_4721	3.093	4	1079.094	1118.752	14.326	1174.134	179.03
Havre_2018_4721	3.244	4	1065.964	1100.856	13.18	1148.622	177.98
Havre_2018_4721	3.374	9	1065.984	1083.265	6.455	1123.109	139.45
Havre_2018_4721	3.484	8	1073.056	1065.995	14.866	1097.598	183.518
Havre_2018_4721	3.575	9	1080.022	1049.061	10.185	1072.086	173.367
Havre_2018_4721	3.647	9	1079.333	1032.48	3.426	1046.575	119.475
Havre_2018_4721	3.702	8	1080.507	1016.269	2.33	1021.064	78.96
Havre_2018_4721	3.74	8	1081.893	1000.447	2.206	995.553	74.116
Havre_2018_4721	3.763	8	1082.613	985.032	1.343	970.043	63.154
Havre_2018_4721	3.772	5	1083.012	970.043	1.463	944.534	72.045
Havre_2018_4721	3.77	5	1081.794	955.501	3.667	919.025	100.419
Havre_2018_4721	3.757	5	1080.527	941.426	4.121	893.516	113.395
Havre_2018_4721	3.736	4	1079.167	927.84	7.817	868.008	130.75
Havre_2018_4721	3.707	4	1072.686	914.764	6.997	842.501	138.492
Havre_2018_4721	3.674	2	1071.626	902.22	7.195	816.995	150.39
Havre_2018_4721	3.636	2	1073.621	890.231	10.888	791.489	155.308
Havre_2018_4721	3.594	9	1076.123	878.819	10.548	765.984	155.308
Havre_2018_4721	3.55	2	1077.898	868.008	6.876	740.48	146.157
Havre_2018_4721	3.502	2	1078.178	857.441	4.885	714.977	98.88
Havre_2018_4721	3.451	2	1078.101	842.501	4.425	689.475	98.454
Havre_2018_4721	3.396	3	1077.555	828.078	4.362	663.975	106.971
Havre_2018_4721	3.339	3	1075.144	814.2	4.52	638.476	112.05
Havre_2018_4721	3.28	3	1073.954	800.895	3.385	612.978	95.799
Havre_2018_4721	3.22	3	1073.118	788.191	4.284	587.483	117.518
Havre_2018_4721	3.163	3	1072.422	776.119	5.994	561.989	127.416
Havre_2018_4721	3.113	4	1069.849	764.708	9.626	536.498	181.755
Havre_2018_4721	3.075	5	1064.809	753.988	15.272	511.01	190.043
Havre_2018_4721	3.055	5	1055.265	743.989	14.345	485.525	174.53
Havre_2018_4721	3.059	4	1050.612	734.741	3.881	460.044	165.146
Havre_2018_4721	3.089	9	1049.787	726.273	10.569	434.567	176.111
Havre_2018_4721	3.147	9	1054.594	718.611	12.566	409.095	176.111
Havre_2018_4721	3.228	2	1056.295	711.782	8.232	383.629	153.892
Havre_2018_4721	3.327	3	1057.84	705.81	5.713	358.171	122.514
Havre_2018_4721	3.436	3	1054.871	700.717	4.752	332.722	117.325
Havre_2018_4721	3.548	9	1055.094	696.523	5.475	307.285	117.296
Havre_2018_4721	3.658	8	1058.967	693.243	10.163	281.862	154.157
Havre_2018_4721	3.76	8	1063.801	690.891	9.673	256.459	155.094
Havre_2018_4721	3.851	9	1066.952	689.475	6.66	231.081	128.004
Havre_2018_4721	3.927	9	1068.755	689.003	4.931	205.738	108.712
Havre_2018_4721	3.986	9	1070.993	689.475	3.375	180.444	96.372
Havre_2018_4721	4.028	9	1071.384	690.891	2.298	155.224	80.406
Havre_2018_4721	4.05	2	1071.896	693.243	2.212	130.12	75.171
Havre_2018_4721	4.052	2	1071.373	696.523	2.323	105.216	75.171
Havre_2018_4721	4.034	2	1071.373	700.717	2.221	80.697	74.021
Havre_2018_4721	3.995	3	1070.771	705.81	6.731	57.061	134.728
Havre_2018_4721	3.935	3	1064.837	711.782	8.864	36.089	163.663
Havre_2018_4721	3.855	3	1068.481	718.611	10.385	25.519	186.441
Havre_2018_4721	3.756	3	1064.927	726.273	12.096	0	168.211
Havre_2018_4721	3.638	3	1059.768	734.741	6.911	0	143.919
Havre_2018_4721	3.502	8	1057.034	743.989	9.751	25.519	172.139
Havre_2018_4721	3.351	8	1066.741	753.988	19.898	51.037	205.984
Havre_2018_4721	3.188	8	1075.877	764.708	14.852	76.556	175.269
Havre_2018_4721	3.014	8	1080.739	776.119	9.22	102.075	136.882
Havre_2018_4721	2.833	8	1084.55	788.191	4.743	127.593	101.075
Havre_2018_4721	2.814	2	1081.993	1138.085	2.293	1225.957	77.406
Havre_2018_4721	3.004	4	1080.742	1119.334	4.843	1200.461	110.741
Havre_2018_4721	3.175	4	1076.311	1100.856	16.046	1174.966	179.03
Havre_2018_4721	3.324	4	1065.81	1082.664	10.771	1149.472	168.798
Havre_2018_4721	3.454	8	1066.782	1064.772	9.221	1123.979	142.498
Havre_2018_4721	3.563	8	1073.412	1047.197	13.552	1098.487	173.566
Havre_2018_4721	3.653	8	1079.015	1029.954	8.152	1072.997	140.868
Havre_2018_4721	3.724	9	1081.231	1013.06	3.287	1047.508	93.506
Havre_2018_4721	3.777	9	1081.337	996.534	2.935	1022.02	92.074
Havre_2018_4721	3.814	9	1081.766	980.394	2.431	996.534	83.322
Havre_2018_4721	3.836	9	1082.892	964.658	0.895	971.05	64.961
Havre_2018_4721	3.843	4	1082.578	949.348	2.176	945.568	84.766
Havre_2018_4721	3.839	4	1081.211	934.484	3.458	920.087	93.762
Havre_2018_4721	3.824	4	1078.945	920.087	3.273	894.609	103.603
Havre_2018_4721	3.799	3	1076.821	906.181	5.272	869.133	129.933
Havre_2018_4721	3.768	2	1074.818	892.787	6.912	843.66	140.782
Havre_2018_4721	3.731	2	1077.1	879.93	9.953	818.189	147.796
Havre_2018_4721	3.689	2	1079.684	867.633	9.392	792.722	149.965
Havre_2018_4721	3.643	2	1080.38	855.921	6.795	767.258	134.947
Havre_2018_4721	3.594	2	1080.085	844.817	4.693	741.798	113.275
Havre_2018_4721	3.542	2	1080.046	834.346	3.604	716.342	90.225
Havre_2018_4721	3.487	3	1079.769	821.763	3.146	690.891	91.551
Havre_2018_4721	3.43	3	1078.727	806.97	4.442	665.444	108.294
Havre_2018_4721	3.372	3	1076.071	792.722	4.328	640.004	104.177
Havre_2018_4721	3.312	3	1075.127	779.05	2.675	614.57	87.001
Havre_2018_4721	3.255	3	1074.484	765.984	2.528	589.143	82.394
Havre_2018_4721	3.202	4	1073.55	753.556	7.802	563.725	142.866
Havre_2018_4721	3.159	4	1066.903	741.798	15.74	538.316	189.006
Havre_2018_4721	3.131	4	1058.052	730.742	15.901	512.918	190.043
Havre_2018_4721	3.123	4	1052.834	720.421	8.98	487.533	173.302
Havre_2018_4721	3.139	9	1050.897	710.867	8.734	462.162	182.266
Havre_2018_4721	3.182	9	1061.307	702.11	15.603	436.809	182.266
Havre_2018_4721	3.249	2	1063.069	694.182	10.573	411.475	182.266
Havre_2018_4721	3.337	2	1060.652	687.11	6.686	386.167	133.964
Havre_2018_4721	3.439	3	1060.065	680.922	6.274	360.888	122.63
Havre_2018_4721	3.549	3	1056.382	675.641	6.726	335.645	120.546
Havre_2018_4721	3.661	9	1056.318	671.29	5.229	310.447	113.774
Havre_2018_4721	3.768	8	1060.062	667.886	7.61	285.307	144.29
Havre_2018_4721	3.867	8	1064.914	665.444	10.619	260.24	155.094
Havre_2018_4721	3.955	8	1070.265	663.975	8.426	235.27	157.652
Havre_2018_4721	4.028	9	1071.475	663.484	5.145	210.432	122.608
Havre_2018_4721	4.085	9	1072.476	663.975	4.297	185.778	112.983
Havre_2018_4721	4.124	9	1073.091	665.444	4.09	161.394	100.57
Havre_2018_4721	4.145	2	1074.007	667.886	4.16	137.422	96.437
Havre_2018_4721	4.146	2	1073.327	671.29	4.369	114.123	96.437
Havre_2018_4721	4.127	2	1073.327	675.641	4.363	92.009	97.97
Havre_2018_4721	4.088	3	1072.303	680.922	6.377	72.178	149.233
Havre_2018_4721	4.029	2	1072.359	687.11	8.779	57.061	146.997
Havre_2018_4721	3.95	3	1068.481	694.182	9.366	36.089	146.997
Havre_2018_4721	3.852	4	1064.927	702.11	11.625	25.519	179.262
Havre_2018_4721	3.735	4	1059.768	710.867	8.822	0	145.73
Havre_2018_4721	3.602	8	1057.034	720.421	7.902	25.519	146.882
Havre_2018_4721	3.454	8	1066.741	730.742	18.526	51.037	200.477
Havre_2018_4721	3.294	8	1075.877	741.798	14.596	72.178	173.374
Havre_2018_4721	3.124	7	1080.739	753.556	10.73	92.009	167.663
Havre_2018_4721	2.948	7	1084.55	765.984	7.044	114.123	136.798
Havre_2018_4721	2.768	8	1085.455	779.05	2.026	137.422	107.173
Havre_2018_4721	2.882	5	1081.993	1121.078	2.835	1227.284	121.686
Havre_2018_4721	3.071	5	1080.742	1102.038	9.597	1201.816	168.464
Havre_2018_4721	3.24	4	1076.311	1083.265	15.501	1176.35	179.03
Havre_2018_4721	3.389	4	1065.81	1064.772	6.176	1150.887	149.976
Havre_2018_4721	3.517	8	1069.647	1046.575	9.956	1125.426	142.498
Havre_2018_4721	3.625	8	1075.294	1028.689	11.919	1099.968	166.667
Havre_2018_4721	3.713	8	1079.723	1011.13	8.098	1074.513	138.124
Havre_2018_4721	3.783	8	1082.262	993.917	3.678	1049.061	93.506
Havre_2018_4721	3.835	9	1083.059	977.067	1.941	1023.612	66.151
Havre_2018_4721	3.87	9	1083.253	960.599	1.837	998.167	71.761
Havre_2018_4721	3.89	3	1083.715	944.534	1.026	972.725	64.961
Havre_2018_4721	3.895	4	1082.171	928.892	3.272	947.288	84.766
Havre_2018_4721	3.888	4	1080.395	913.695	2.661	921.855	88.608
Havre_2018_4721	3.871	3	1080.229	898.966	2.018	896.427	97.327
Havre_2018_4721	3.844	2	1080.167	884.727	4.683	871.004	136.124
Havre_2018_4721	3.809	2	1079.546	871.004	7.56	845.587	136.124
Havre_2018_4721	3.768	2	1080.834	857.821	7.383	820.177	136.841
Havre_2018_4721	3.722	2	1081.77	845.202	5.028	794.773	117.81
Havre_2018_4721	3.672	2	1082.069	833.174	3.565	769.377	91.132
Havre_2018_4721	3.619	2	1081.667	821.763	2.954	743.989	86.743
Havre_2018_4721	3.563	3	1081.437	810.995	2.223	718.611	79.504
Havre_2018_4721	3.505	4	1080.584	800.895	2.687	693.243	83.245
Havre_2018_4721	3.446	4	1078.995	786.123	4.954	667.886	118.35
Havre_2018_4721	3.387	4	1076.639	771.49	4.695	642.543	111.214
Havre_2018_4721	3.329	5	1075.583	757.435	2.516	617.213	85.376
Havre_2018_4721	3.275	5	1074.752	743.989	1.539	591.9	70.83
Havre_2018_4721	3.229	4	1073.818	731.188	10.45	566.605	160.218
Havre_2018_4721	3.195	4	1065.214	719.064	18.084	541.332	190.545
Havre_2018_4721	3.178	4	1057.053	707.653	12.352	516.082	172.692
Havre_2018_4721	3.184	3	1053.902	696.99	4.443	490.861	122.838
Havre_2018_4721	3.213	9	1054.071	687.11	12.563	465.671	175.752
Havre_2018_4721	3.268	8	1065.492	678.047	10.005	440.52	175.752
Havre_2018_4721	3.344	4	1062.936	669.834	2.733	415.413	101.449
Havre_2018_4721	3.438	3	1061.975	662.502	2.247	390.36	91.047
Havre_2018_4721	3.543	2	1061.737	656.082	5.829	365.371	150.143
Havre_2018_4721	3.653	2	1060.989	650.6	9.547	340.461	150.593
Havre_2018_4721	3.763	2	1059.633	646.08	8.251	315.648	150.593
Havre_2018_4721	3.868	9	1059.545	642.543	2.692	290.957	135.032
Havre_2018_4721	3.963	8	1060.87	640.004	9.957	266.422	151.098
Havre_2018_4721	4.047	8	1069.317	638.476	12.019	242.091	162.881
Havre_2018_4721	4.117	8	1072.52	637.966	5.764	218.031	138.007
Havre_2018_4721	4.17	9	1073.974	638.476	3.514	194.344	98.41
Havre_2018_4721	4.207	9	1074.711	640.004	3.599	171.184	97.918
Havre_2018_4721	4.226	2	1075.704	642.543	3.671	148.798	97.169
Havre_2018_4721	4.225	2	1075.244	646.08	4.323	127.593	94.535
Havre_2018_4721	4.206	2	1075.244	650.6	4.926	108.266	105.508
Havre_2018_4721	4.167	2	1074.317	656.082	5.128	92.009	105.508
Havre_2018_4721	4.108	2	1074.936	662.502	5.739	72.178	136.275
Havre_2018_4721	4.03	3	1074.822	669.834	10.638	51.037	158.85
Havre_2018_4721	3.933	4	1067.032	678.047	14.415	25.519	179.262
Havre_2018_4721	3.819	4	1060.508	687.11	8.202	0	145.73
Havre_2018_4721	3.688	8	1059.637	696.99	6.845	25.519	146.882
Havre_2018_4721	3.544	8	1067.19	707.653	14.425	36.089	200.477
Havre_2018_4721	3.387	7	1071.512	719.064	13.303	57.061	187.683
Havre_2018_4721	3.222	7	1076.98	731.188	12.608	80.697	179.899
Havre_2018_4721	3.051	7	1080.945	743.989	10.219	105.216	161.662
Havre_2018_4721	2.877	7	1085.634	757.435	5.116	127.593	116.64
Havre_2018_4721	2.936	5	1081.124	1104.399	8.863	1229.14	164.624
Havre_2018_4721	3.124	5	1075.866	1085.067	14.471	1203.711	174.636
Havre_2018_4721	3.291	5	1068.797	1065.995	7.876	1178.286	179.03
Havre_2018_4721	3.438	2	1067.167	1047.197	6.34	1152.866	164.928
Havre_2018_4721	3.564	9	1069.647	1028.689	8.9	1127.45	164.928
Havre_2018_4721	3.67	8	1075.294	1010.486	9.414	1102.038	147.164
Havre_2018_4721	3.757	8	1079.723	992.606	8.443	1076.632	142.338
Havre_2018_4721	3.825	8	1082.262	975.065	4.567	1051.231	111.985
Havre_2018_4721	3.875	9	1083.059	957.884	1.948	1025.836	70.714
Havre_2018_4721	3.908	2	1083.253	941.08	1.429	1000.447	57.23
Havre_2018_4721	3.926	3	1083.715	924.676	1.655	975.065	71.159
Havre_2018_4721	3.929	3	1082.171	908.692	3.701	949.691	93.618
Havre_2018_4721	3.92	3	1080.395	893.152	3.912	924.324	91.034
Havre_2018_4721	3.9	2	1080.229	878.078	4.057	898.966	90.15
Havre_2018_4721	3.869	2	1080.167	863.495	4.368	873.617	97.022
Havre_2018_4721	3.831	9	1083.403	849.429	4.242	848.278	95.487
Havre_2018_4721	3.787	2	1083.265	835.905	3.01	822.951	92.406
Havre_2018_4721	3.737	2	1083.493	822.951	2.133	797.636	76.291
Havre_2018_4721	3.683	3	1083.524	810.593	1.736	772.334	63.4
Havre_2018_4721	3.626	3	1082.692	798.859	2.055	747.047	67.214
Havre_2018_4721	3.567	4	1081.625	787.778	2.552	721.776	75.821
Havre_2018_4721	3.506	4	1080.034	777.376	3.408	696.523	83.245
Havre_2018_4721	3.446	4	1078.417	765.559	6.209	671.29	118.35
Havre_2018_4721	3.387	5	1074.083	750.525	5.748	646.08	111.214
Havre_2018_4721	3.332	5	1073.248	736.07	2.584	620.895	85.376
Havre_2018_4721	3.284	6	1073.506	722.227	1.307	595.738	70.83
Havre_2018_4721	3.246	4	1074.024	709.032	12.592	570.614	180.738
Havre_2018_4721	3.223	4	1062.743	696.523	18.329	545.526	190.545
Havre_2018_4721	3.22	4	1056.986	684.737	8.01	520.48	154.83
Havre_2018_4721	3.24	2	1054.929	673.711	4.675	495.482	131.24
Havre_2018_4721	3.283	9	1057.858	663.484	12.437	470.54	165.09
Havre_2018_4721	3.349	9	1064.51	654.094	6.633	445.664	164.006
Havre_2018_4721	3.434	3	1061.86	645.576	3.41	420.864	102.066
Havre_2018_4721	3.533	2	1062.955	637.966	3.026	396.156	85.778
Havre_2018_4721	3.64	9	1063.968	631.296	4.666	371.557	113.086
Havre_2018_4721	3.749	2	1066.999	625.597	7.092	347.091	155.06
Havre_2018_4721	3.856	2	1064.761	620.895	10.651	322.788	155.658
Havre_2018_4721	3.957	2	1061.84	617.213	10.488	298.688	155.658
Havre_2018_4721	4.048	9	1060.079	614.57	5.546	274.844	144.235
Havre_2018_4721	4.128	8	1065.697	612.978	10.71	251.329	162.881
Havre_2018_4721	4.193	8	1071.327	612.447	9.228	228.246	141.731
Havre_2018_4721	4.244	8	1074.596	612.978	5.156	205.738	123.932
Havre_2018_4721	4.278	9	1075.838	614.57	3.332	184.017	94.421
Havre_2018_4721	4.294	9	1076.937	617.213	3.684	163.399	104.35
Havre_2018_4721	4.292	2	1077.482	620.895	4.519	144.355	98.706
Havre_2018_4721	4.271	2	1077.482	625.597	5.249	127.593	108.325
Havre_2018_4721	4.232	2	1077.136	631.296	5.253	102.075	108.325
Havre_2018_4721	4.173	3	1076.709	637.966	4.384	76.556	104.694
Havre_2018_4721	4.096	4	1074.811	645.576	10.626	51.037	163.775
Havre_2018_4721	4.001	4	1066.289	654.094	14.988	25.519	178.039
Havre_2018_4721	3.889	3	1060.626	663.484	8.609	0	149.036
Havre_2018_4721	3.761	8	1060.221	673.711	2.911	0	126.746
Havre_2018_4721	3.62	7	1064.317	684.737	10.586	25.519	159.082
Havre_2018_4721	3.468	7	1069.525	696.523	12.951	51.037	186.669
Havre_2018_4721	3.307	7	1073.53	709.032	13.864	72.178	190.354
Havre_2018_4721	3.142	7	1079.964	722.227	12.819	92.009	187.701
Havre_2018_4721	2.975	7	1083.303	736.07	7.956	108.266	153.885
Havre_2018_4721	2.979	4	1077.783	1088.063	11.773	1231.522	164.624
Havre_2018_4721	3.164	4	1070.138	1068.435	11.107	1206.143	169.17
Havre_2018_4721	3.329	9	1067.806	1049.061	6.944	1180.771	181.855
Havre_2018_4721	3.473	9	1078.496	1029.954	13.686	1155.405	181.855
Havre_2018_4721	3.597	2	1075.319	1011.13	10.953	1130.046	181.855
Havre_2018_4721	3.701	9	1074.604	992.606	7.762	1104.694	163.865
Havre_2018_4721	3.786	8	1078.773	974.397	9.789	1079.35	158.447
Havre_2018_4721	3.851	9	1083.99	956.523	6.425	1054.015	126.994
Havre_2018_4721	3.899	2	1084.57	939.002	3.389	1028.689	92.668
Havre_2018_4721	3.93	2	1084.508	921.855	2.471	1003.372	79.651
Havre_2018_4721	3.946	2	1084.443	905.102	2.375	978.066	84.498
Havre_2018_4721	3.946	2	1084.058	888.766	3.741	952.771	106.032
Havre_2018_4721	3.934	2	1083.922	872.871	5.408	927.489	112.434
Havre_2018_4721	3.911	2	1083.897	857.441	6.423	902.22	115.148
Havre_2018_4721	3.878	2	1083.76	842.501	5.73	876.965	115.148
Havre_2018_4721	3.836	2	1083.403	828.078	3.534	851.726	115.148
Havre_2018_4721	3.788	2	1083.265	814.2	2.073	826.504	73.12
Havre_2018_4721	3.734	2	1083.493	800.895	1.743	801.301	62.526
Havre_2018_4721	3.676	3	1083.524	788.191	1.819	776.119	71.014
Havre_2018_4721	3.616	4	1082.692	776.119	2.627	750.959	85.738
Havre_2018_4721	3.554	4	1081.625	764.708	3.093	725.824	86.36
Havre_2018_4721	3.493	4	1080.034	753.988	3.497	700.717	88.045
Havre_2018_4721	3.432	4	1078.417	743.989	6.807	675.641	118.824
Havre_2018_4721	3.375	4	1074.083	729.851	6.521	650.6	129.742
Havre_2018_4721	3.325	5	1073.248	714.977	3.6	625.597	122.897
Havre_2018_4721	3.284	6	1073.506	700.717	6.4	600.637	134.099
Havre_2018_4721	3.257	5	1074.024	687.11	13.942	575.726	176.354
Havre_2018_4721	3.248	4	1059.446	674.194	15.713	550.871	190.545
Havre_2018_4721	3.259	4	1058.029	662.01	4.415	526.08	128.639
Havre_2018_4721	3.294	9	1057.659	650.6	4.693	501.361	122.714
Havre_2018_4721	3.351	8	1062.042	640.004	10.462	476.727	158.397
Havre_2018_4721	3.428	9	1066.754	630.264	4.638	452.191	137.478
Havre_2018_4721	3.52	3	1065.196	621.419	3.311	427.77	102.066
Havre_2018_4721	3.622	2	1064.401	613.509	2.097	403.485	84.238
Havre_2018_4721	3.73	8	1065.036	606.571	2.68	379.362	92.802
Havre_2018_4721	3.837	8	1066.109	600.637	5.38	355.433	121.812
Havre_2018_4721	3.94	2	1070.918	595.738	5.415	331.742	139.145
Havre_2018_4721	4.037	2	1069.274	591.9	10.186	308.343	166.751
Havre_2018_4721	4.123	2	1065.354	589.143	9.945	285.307	166.751
Havre_2018_4721	4.198	9	1065.208	587.483	5.684	262.73	166.751
Havre_2018_4721	4.259	8	1069.161	586.928	9.175	240.742	141.731
Havre_2018_4721	4.306	8	1074.172	587.483	7.547	219.52	130.273
Havre_2018_4721	4.336	8	1076.32	589.143	4.622	199.307	113.671
Havre_2018_4721	4.35	9	1078.116	591.9	4.638	180.444	111.358
Havre_2018_4721	4.346	9	1079.765	595.738	4.457	155.224	100.167
Havre_2018_4721	4.324	2	1079.765	600.637	4.766	130.12	100.626
Havre_2018_4721	4.284	2	1079.406	606.571	5.141	105.216	105.097
Havre_2018_4721	4.226	3	1078.793	613.509	6.254	80.697	122.996
Havre_2018_4721	4.149	3	1075.349	621.419	11.204	57.061	179.868
Havre_2018_4721	4.056	3	1070.066	630.264	14.181	36.089	194.737
Havre_2018_4721	3.946	3	1064.39	640.004	13.158	25.519	168.354
Havre_2018_4721	3.821	3	1061.328	650.6	7.619	0	159.192
Havre_2018_4721	3.683	7	1060.68	662.01	3.163	25.519	140.769
Havre_2018_4721	3.536	7	1064.052	674.194	11.709	36.089	165.603
Havre_2018_4721	3.381	7	1069.284	687.11	15.307	57.061	202.738
Havre_2018_4721	3.223	7	1075.289	700.717	14.721	72.178	198.338
Havre_2018_4721	3.064	7	1081.168	714.977	10.446	92.009	156.417
Havre_2018_4721	2.907	7	1084.638	729.851	7.643	108.266	146.636
Havre_2018_4721	3.011	4	1077.167	1072.086	11.408	1234.426	156.299
Havre_2018_4721	3.193	4	1070.727	1052.16	5.407	1209.109	146.307
Havre_2018_4721	3.355	9	1071.167	1032.48	14.927	1183.8	203.37
Havre_2018_4721	3.497	9	1082.551	1013.06	11.601	1158.501	203.37
Havre_2018_4721	3.618	3	1079.775	993.917	8.333	1133.211	163.694
Havre_2018_4721	3.719	9	1079.034	975.065	7.225	1107.932	150.928
Havre_2018_4721	3.801	9	1082.126	956.523	10.665	1082.664	169.019
Havre_2018_4721	3.864	9	1086.223	938.308	6.502	1057.408	139.962
Havre_2018_4721	3.909	2	1085.984	920.441	3.474	1032.165	91.145
Havre_2018_4721	3.938	2	1085.465	902.941	2.968	1006.935	81.907
Havre_2018_4721	3.95	2	1085.166	885.831	2.772	981.721	80.23
Havre_2018_4721	3.948	2	1085.227	869.133	3.062	956.523	82.307
Havre_2018_4721	3.933	2	1085.586	852.872	3.57	931.342	87.903
Havre_2018_4721	3.907	2	1086.065	837.073	3.934	906.181	89.666
Havre_2018_4721	3.87	2	1086.287	821.763	4.058	881.04	93.886
Havre_2018_4721	3.825	2	1085.73	806.97	4.026	855.921	95.471
Havre_2018_4721	3.773	2	1085.068	792.722	3.723	830.826	87.681
Havre_2018_4721	3.716	2	1084.93	779.05	3.48	805.758	85.242
Havre_2018_4721	3.655	2	1085.018	765.984	3.598	780.72	91.614
Havre_2018_4721	3.592	3	1083.481	753.556	4.34	755.713	102.316
Havre_2018_4721	3.529	3	1082.005	741.798	4.129	730.742	111.734
Havre_2018_4721	3.467	4	1080.636	730.742	3.633	705.81	99.33
Havre_2018_4721	3.408	4	1079.428	720.421	6.578	680.922	123.285
Havre_2018_4721	3.355	4	1074.281	709.491	7.516	656.082	129.742
Havre_2018_4721	3.311	4	1071.602	694.182	6.52	631.296	143.555
Havre_2018_4721	3.28	5	1067.229	679.486	9.013	606.571	162.775
Havre_2018_4721	3.266	5	1065.619	665.444	12.12	581.914	176.354
Havre_2018_4721	3.271	4	1061.597	652.099	8.713	557.335	184.664
Havre_2018_4721	3.299	2	1058.029	639.495	5.249	532.845	139.383
Havre_2018_4721	3.348	9	1057.659	627.675	10.016	508.455	160.939
Havre_2018_4721	3.418	9	1062.042	616.685	10.886	484.182	160.939
Havre_2018_4721	3.504	9	1065.57	606.571	5.906	460.044	131.73
Havre_2018_4721	3.602	2	1065.196	597.376	4.931	436.062	111.075
Havre_2018_4721	3.706	2	1064.401	589.143	3.999	412.266	111.075
Havre_2018_4721	3.813	9	1065.036	581.914	2.583	388.688	84.992
Havre_2018_4721	3.917	8	1066.109	575.726	6.497	365.371	123.765
Havre_2018_4721	4.016	9	1070.918	570.614	4.997	342.368	125.89
Havre_2018_4721	4.108	2	1069.274	566.605	4.909	319.747	132.133
Havre_2018_4721	4.189	3	1073.114	563.725	7.244	297.596	133.302
Havre_2018_4721	4.258	3	1067.468	561.989	4.189	276.026	130.024
Havre_2018_4721	4.315	8	1068.866	561.41	7.403	255.186	138.48
Havre_2018_4721	4.357	8	1073.317	561.989	8.614	235.27	130.273
Havre_2018_4721	4.383	8	1076.776	563.725	6.147	210.432	113.671
Havre_2018_4721	4.394	8	1079.32	566.605	5.172	185.778	106.596
Havre_2018_4721	4.388	9	1081.585	570.614	3.017	161.394	86.555
Havre_2018_4721	4.365	2	1081.585	575.726	2.213	137.422	72.314
Havre_2018_4721	4.324	2	1081.826	581.914	2.628	114.123	80.947
Havre_2018_4721	4.266	3	1081.354	589.143	5.012	92.009	118.206
Havre_2018_4721	4.19	3	1078.356	597.376	8.917	72.178	155.832
Havre_2018_4721	4.098	3	1073.504	606.571	11.538	51.037	176.207
Havre_2018_4721	3.99	3	1072.106	616.685	15.331	25.519	193.797
Havre_2018_4721	3.868	3	1067.607	627.675	16.882	0	191.807
Havre_2018_4721	3.735	3	1060.983	639.495	9.007	0	185.177
Havre_2018_4721	3.592	7	1060.764	652.099	5.188	25.519	135.753
Havre_2018_4721	3.444	7	1064.992	665.444	13.977	36.089	176.937
Havre_2018_4721	3.293	7	1073.301	679.486	16.925	57.061	208.615
Havre_2018_4721	3.142	7	1077.249	694.182	12.457	72.178	207.539
Havre_2018_4721	2.995	7	1079.247	709.491	10.331	92.009	160.258
Havre_2018_4721	3.034	5	1072.63	1056.483	6.527	1237.851	152.207
Havre_2018_4721	3.213	9	1071.311	1036.257	6.358	1212.605	166.493
Havre_2018_4721	3.372	9	1076.074	1016.269	17.648	1187.37	190.701
Havre_2018_4721	3.511	9	1087	996.534	7.647	1162.149	188.219
Havre_2018_4721	3.629	4	1080.321	977.067	7.159	1136.94	136.048
Havre_2018_4721	3.727	9	1080.108	957.884	5.141	1111.745	117.591
Havre_2018_4721	3.805	8	1085.151	939.002	9.213	1086.566	148.786
Havre_2018_4721	3.865	9	1087.815	920.441	5.077	1061.403	126.954
Havre_2018_4721	3.907	2	1087.532	902.22	3.975	1036.257	94.228
Havre_2018_4721	3.932	2	1087.023	884.359	4.347	1011.13	97.614
Havre_2018_4721	3.942	2	1086.719	866.882	4.358	986.023	95.057
Havre_2018_4721	3.936	2	1086.81	849.812	4.05	960.938	93.011
Havre_2018_4721	3.918	2	1087.043	833.174	3.558	935.876	89.81
Havre_2018_4721	3.888	2	1087.455	816.995	2.984	910.84	83.589
Havre_2018_4721	3.848	2	1087.464	801.301	2.633	885.831	81.698
Havre_2018_4721	3.8	3	1086.807	786.123	2.709	860.852	84.325
Havre_2018_4721	3.745	2	1086.613	771.49	2.67	835.905	80.947
Havre_2018_4721	3.685	2	1086.561	757.435	2.56	810.995	74.299
Havre_2018_4721	3.622	2	1086.454	743.989	2.892	786.123	89.962
Havre_2018_4721	3.557	3	1085.798	731.188	4.791	761.294	105.719
Havre_2018_4721	3.493	4	1082.982	719.064	5.455	736.512	124.249
Havre_2018_4721	3.432	4	1081.135	707.653	5.399	711.782	133.895
Havre_2018_4721	3.377	5	1079.097	696.99	7.342	687.11	142.562
Havre_2018_4721	3.33	5	1076.84	687.11	8.69	662.502	170.065
Havre_2018_4721	3.296	5	1073.855	673.711	10.16	637.966	167.289
Havre_2018_4721	3.277	5	1068.229	658.559	10.791	613.509	163.48
Havre_2018_4721	3.277	5	1061.617	644.061	7.33	589.143	127.375
Havre_2018_4721	3.299	2	1060.608	630.264	1.262	564.879	139.058
Havre_2018_4721	3.342	9	1062.091	617.213	11.039	540.73	184.729
Havre_2018_4721	3.405	9	1066.804	604.958	15.946	516.713	184.729
Havre_2018_4721	3.485	2	1069.833	593.548	13.055	492.847	184.729
Havre_2018_4721	3.579	2	1069.718	583.032	8.024	469.154	155.038
Havre_2018_4721	3.68	3	1070.18	573.46	5.517	445.664	132.739
Havre_2018_4721	3.785	3	1067.788	564.879	3.99	422.408	111.075
Havre_2018_4721	3.889	2	1067.094	557.335	3.168	399.43	94.651
Havre_2018_4721	3.99	9	1066.821	550.871	7.828	376.778	156.404
Havre_2018_4721	4.084	9	1072.203	545.526	8.947	354.516	149.399
Havre_2018_4721	4.17	2	1073.516	541.332	6.105	332.722	124.753
Havre_2018_4721	4.245	3	1073.114	538.316	6.705	311.495	139.362
Havre_2018_4721	4.309	3	1067.468	536.498	5.742	290.957	125.125
Havre_2018_4721	4.36	8	1068.866	535.891	5.712	266.422	113.475
Havre_2018_4721	4.397	8	1073.317	536.498	9.123	242.091	140.866
Havre_2018_4721	4.42	8	1076.776	538.316	7.063	218.031	124.004
Havre_2018_4721	4.428	8	1079.32	541.332	5.688	194.344	118.745
Havre_2018_4721	4.419	9	1081.585	545.526	3.228	171.184	92.816
Havre_2018_4721	4.394	2	1081.585	550.871	1.924	148.798	63.915
Havre_2018_4721	4.352	2	1081.826	557.335	2.176	127.593	77.105
Havre_2018_4721	4.294	3	1081.354	564.879	4.501	105.216	111.444
Havre_2018_4721	4.219	3	1078.356	573.46	6.517	80.697	151.193
Havre_2018_4721	4.128	3	1078.877	583.032	6.347	57.061	143.719
Havre_2018_4721	4.022	3	1077.883	593.548	8.042	36.089	155.533
Havre_2018_4721	3.904	3	1076.676	604.958	16.398	25.519	190.123
Havre_2018_4721	3.774	4	1063.629	617.213	15.544	0	185.177
Havre_2018_4721	3.637	4	1060.632	630.264	1.31	0	96.268
Havre_2018_4721	3.496	7	1060.851	644.061	8.314	25.519	164.421
Havre_2018_4721	3.353	7	1064.598	658.559	16.477	36.089	187.245
Havre_2018_4721	3.212	8	1075.307	673.711	12.492	57.061	177.215
Havre_2018_4721	3.077	7	1076.839	689.475	6.236	80.697	134.884
Havre_2018_4721	2.948	8	1079.643	705.81	8.904	105.216	137.091
Havre_2018_4721	3.05	2	1072.663	1041.272	1.629	1241.79	120.691
Havre_2018_4721	3.226	9	1076.484	1020.745	11.199	1216.626	162.693
Havre_2018_4721	3.381	9	1083.594	1000.447	14.407	1191.477	187.392
Havre_2018_4721	3.516	3	1087.577	980.394	2.538	1166.344	157.764
Havre_2018_4721	3.63	4	1080.722	960.599	6.279	1141.228	127.242
Havre_2018_4721	3.724	9	1080.725	941.08	6.768	1116.13	116.428
Havre_2018_4721	3.799	8	1085.423	921.855	8.249	1091.052	141.372
Havre_2018_4721	3.855	9	1089.244	902.941	5.07	1065.995	119.902
Havre_2018_4721	3.894	2	1089.547	884.359	4.172	1040.96	102.469
Havre_2018_4721	3.915	2	1089.321	866.131	5.252	1015.949	105.64
Havre_2018_4721	3.921	2	1089.145	848.278	5.259	990.964	105.64
Havre_2018_4721	3.913	2	1088.937	830.826	4.601	966.007	102.384
Havre_2018_4721	3.891	2	1088.633	813.8	3.228	941.08	96.378
Havre_2018_4721	3.858	3	1088.799	797.227	1.593	916.186	87.915
Havre_2018_4721	3.815	4	1088.339	781.137	1.279	891.327	71.887
Havre_2018_4721	3.763	5	1087.945	765.559	1.197	866.507	77.583
Havre_2018_4721	3.705	5	1087.471	750.525	1.765	841.728	90.833
Havre_2018_4721	3.643	6	1087.209	736.07	2.244	816.995	84.962
Havre_2018_4721	3.579	6	1087.158	722.227	2.124	792.311	81.548
Havre_2018_4721	3.514	5	1086.588	709.032	5.602	767.682	131.66
Havre_2018_4721	3.451	5	1082.423	696.523	8.975	743.114	158.345
Havre_2018_4721	3.394	5	1079.461	684.737	10.521	718.611	166.402
Havre_2018_4721	3.344	5	1074.673	673.711	12.38	694.182	178.252
Havre_2018_4721	3.307	5	1071.695	663.484	13.33	669.834	176.485
Havre_2018_4721	3.284	5	1065.947	653.596	11.718	645.576	167.289
Havre_2018_4721	3.279	5	1063.766	637.966	8.102	621.419	163.48
Havre_2018_4721	3.295	4	1061.339	622.989	4.039	597.376	127.375
Havre_2018_4721	3.332	9	1061.396	608.714	5.756	573.46	126.569
Havre_2018_4721	3.39	9	1067.128	595.192	13.372	549.688	174.571
Havre_2018_4721	3.465	9	1073.67	582.473	10.916	526.08	170.465
Havre_2018_4721	3.554	2	1073.299	570.614	6.85	502.659	137.935
Havre_2018_4721	3.652	3	1072.645	559.667	5.939	479.451	123.636
Havre_2018_4721	3.755	4	1068.555	549.688	5.079	456.491	122.139
Havre_2018_4721	3.859	3	1067.498	540.73	1.452	433.817	81.213
Havre_2018_4721	3.96	9	1067.874	532.845	3.756	411.475	114.629
Havre_2018_4721	4.056	9	1068.601	526.08	10.744	389.525	163.622
Havre_2018_4721	4.144	9	1076.459	520.48	10.895	368.035	165.302
Havre_2018_4721	4.223	2	1076.526	516.082	6.875	347.091	125.754
Havre_2018_4721	4.293	3	1074.776	512.918	8.966	322.788	161.075
Havre_2018_4721	4.35	3	1071.055	511.01	8.337	298.688	152.637
Havre_2018_4721	4.396	9	1069.11	510.372	4.042	274.844	123.607
Havre_2018_4721	4.428	8	1073.482	511.01	10.535	251.329	159.483
Havre_2018_4721	4.447	9	1078.109	512.918	8.297	228.246	136.673
Havre_2018_4721	4.451	9	1080.457	516.082	6.748	205.738	138.547
Havre_2018_4721	4.439	9	1083.303	520.48	5.282	184.017	117.089
Havre_2018_4721	4.412	2	1083.303	526.08	4.454	161.394	93.884
Havre_2018_4721	4.37	2	1083.472	532.845	4.347	137.422	96.517
Havre_2018_4721	4.311	2	1084.099	540.73	5.724	114.123	128.689
Havre_2018_4721	4.236	3	1081.696	549.688	8.004	92.009	128.689
Havre_2018_4721	4.146	3	1078.877	559.667	7.633	72.178	132.591
Havre_2018_4721	4.043	3	1077.883	570.614	6.601	57.061	134.06
Havre_2018_4721	3.928	4	1076.676	582.473	16.335	36.089	203.99
Havre_2018_4721	3.803	4	1063.629	595.192	18.508	25.519	212.946
Havre_2018_4721	3.672	3	1060.632	608.714	6.699	0	141.712
Havre_2018_4721	3.538	9	1060.851	622.989	3.967	0	102.1
Havre_2018_4721	3.404	8	1064.598	637.966	14.849	25.519	175.727
Havre_2018_4721	3.274	8	1075.307	653.596	13.229	51.037	162.658
Havre_2018_4721	3.151	8	1076.839	669.834	5.209	72.178	112.529
Havre_2018_4721	3.036	8	1079.643	686.636	9.352	92.009	146.507
Havre_2018_4721	3.061	2	1072.663	1026.471	5.775	1246.239	142.99
Havre_2018_4721	3.232	9	1076.484	1005.641	12.614	1221.167	173.851
Havre_2018_4721	3.383	8	1083.594	985.032	11.066	1196.113	158.057
Havre_2018_4721	3.514	3	1087.001	964.658	3.697	1171.08	125.858
Havre_2018_4721	3.624	3	1080.722	944.534	4.916	1146.068	125.858
Havre_2018_4721	3.714	9	1086.23	924.676	6.64	1121.078	110.581
Havre_2018_4721	3.785	9	1086.365	905.102	5.399	1096.113	136.579
Havre_2018_4721	3.837	8	1089.321	885.831	5.752	1071.175	117.418
Havre_2018_4721	3.872	9	1091.755	866.882	2.908	1046.264	75.276
Havre_2018_4721	3.89	2	1091.842	848.278	2.719	1021.383	76.698
Havre_2018_4721	3.892	2	1091.532	830.042	2.75	996.534	79.589
Havre_2018_4721	3.879	3	1091.075	812.198	2.675	971.72	79.502
Havre_2018_4721	3.854	3	1089.975	794.773	2.455	946.944	72.966
Havre_2018_4721	3.818	4	1088.656	777.795	3.079	922.208	87.915
Havre_2018_4721	3.771	5	1086.423	761.294	2.482	897.516	71.887
Havre_2018_4721	3.718	5	1086.587	745.301	4.114	872.871	132.161
Havre_2018_4721	3.658	5	1085.571	729.851	7.406	848.278	134.561
Havre_2018_4721	3.595	6	1084.147	714.977	8.664	823.742	137.664
Havre_2018_4721	3.531	6	1084.536	700.717	9.194	799.267	140.775
Havre_2018_4721	3.468	5	1084.63	687.11	11.941	774.859	184.892
Havre_2018_4721	3.409	5	1079.156	674.194	14.856	750.525	193.888
Havre_2018_4721	3.357	5	1074.989	662.01	13.308	726.273	176.493
Havre_2018_4721	3.316	5	1070.122	650.6	10.427	702.11	167.798
Havre_2018_4721	3.289	4	1066.34	640.004	4.143	678.047	147.038
Havre_2018_4721	3.28	2	1064.567	630.264	6.386	654.094	148.139
Havre_2018_4721	3.29	2	1064.291	617.741	10.692	630.264	164.636
Havre_2018_4721	3.322	2	1062.173	602.261	11.058	606.571	157.598
Havre_2018_4721	3.374	9	1062.283	587.483	8.176	583.032	157.598
Havre_2018_4721	3.444	8	1068.133	573.46	12.595	559.667	169.713
Havre_2018_4721	3.529	8	1074.879	560.249	8.607	536.498	148.653
Havre_2018_4721	3.624	2	1075.684	547.908	3.92	513.552	101.451
Havre_2018_4721	3.725	3	1074.463	536.498	8.28	490.861	138.022
Havre_2018_4721	3.827	4	1068.986	526.08	7.227	468.46	145.485
Havre_2018_4721	3.928	2	1068.872	516.713	2.365	446.394	82.969
Havre_2018_4721	4.025	9	1069.63	508.455	6.055	424.715	133.979
Havre_2018_4721	4.115	9	1072.962	501.361	12.347	403.485	170.944
Havre_2018_4721	4.197	9	1079.296	495.482	9.96	379.362	171.341
Havre_2018_4721	4.269	2	1079.552	490.861	6.311	355.433	126.969
Havre_2018_4721	4.332	3	1078.325	487.533	9.147	331.742	155.264
Havre_2018_4721	4.383	3	1073.147	485.525	10.346	308.343	155.82
Havre_2018_4721	4.423	2	1069.268	484.854	3.857	285.307	126.057
Havre_2018_4721	4.45	8	1074.6	485.525	10.625	262.73	157.837
Havre_2018_4721	4.464	8	1080.699	487.533	8.389	240.742	135.373
Havre_2018_4721	4.464	8	1081.984	490.861	6.556	218.031	134.564
Havre_2018_4721	4.45	9	1085.652	495.482	5.151	194.344	114.186
Havre_2018_4721	4.42	2	1085.652	501.361	3.737	171.184	92.865
Havre_2018_4721	4.376	2	1085.521	508.455	3.816	148.798	92.865
Havre_2018_4721	4.317	2	1085.375	516.713	3.829	127.593	110.021
Havre_2018_4721	4.242	3	1086.007	526.08	5.289	108.266	131.97
Havre_2018_4721	4.154	3	1084.99	536.498	7.248	92.009	132.591
Havre_2018_4721	4.053	3	1083.013	547.908	7.8	72.178	136.948
Havre_2018_4721	3.941	3	1081.797	560.249	15.967	57.061	211.106
Havre_2018_4721	3.821	3	1070.057	573.46	19.5	36.089	218.572
Havre_2018_4721	3.697	3	1065.535	587.483	10.87	25.519	169.543
Havre_2018_4721	3.571	2	1063.007	602.261	4.801	0	124.963
Havre_2018_4721	3.447	8	1064.483	617.741	11.78	25.519	175.727
Havre_2018_4721	3.329	8	1073.762	633.87	12.81	36.089	162.658
Havre_2018_4721	3.22	8	1075.539	650.6	6.459	57.061	138.474
Havre_2018_4721	3.119	8	1078.64	667.886	10.634	80.697	156.893
Havre_2018_4721	3.066	9	1078.494	1012.096	11.743	1251.194	178.751
Havre_2018_4721	3.234	9	1082.151	990.964	13.586	1226.222	182.303
Havre_2018_4721	3.381	9	1086.66	970.043	9.013	1201.274	164.873
Havre_2018_4721	3.507	3	1088.026	949.348	4.503	1176.35	134.319
Havre_2018_4721	3.613	2	1084.896	928.892	4.113	1151.453	134.319
Havre_2018_4721	3.699	9	1086.23	908.692	4.907	1126.583	141.77
Havre_2018_4721	3.765	9	1086.365	888.766	4.773	1101.743	107.567
Havre_2018_4721	3.813	9	1089.321	869.133	6.152	1076.934	124.757
Havre_2018_4721	3.843	9	1091.755	849.812	3.383	1052.16	95.703
Havre_2018_4721	3.857	2	1091.842	830.826	1.938	1027.422	65.856
Havre_2018_4721	3.855	3	1091.532	812.198	2.081	1002.723	73.032
Havre_2018_4721	3.839	3	1091.075	793.953	2.588	978.066	84.995
Havre_2018_4721	3.81	4	1089.975	776.119	3.412	953.455	103.206
Havre_2018_4721	3.771	4	1088.656	758.723	4.203	928.892	95.307
Havre_2018_4721	3.722	4	1086.423	741.798	2.526	904.382	83.799
Havre_2018_4721	3.667	5	1086.587	725.376	5.722	879.93	116.856
Havre_2018_4721	3.607	5	1080.285	709.491	7.696	855.54	123.099
Havre_2018_4721	3.545	6	1079.592	694.182	5.874	831.218	121.745
Havre_2018_4721	3.482	6	1078.722	679.486	6.463	806.97	119.233
Havre_2018_4721	3.423	5	1078.057	665.444	10.668	782.802	169.398
Havre_2018_4721	3.371	5	1071.32	652.099	12.683	758.723	182.597
Havre_2018_4721	3.328	5	1069.15	639.495	8.075	734.741	155.203
Havre_2018_4721	3.297	5	1067.937	627.675	3.906	710.867	136.091
Havre_2018_4721	3.284	9	1068.289	616.685	4.744	687.11	142.274
Havre_2018_4721	3.289	2	1074.032	606.571	8.598	663.484	144.322
Havre_2018_4721	3.314	2	1072.456	597.376	10.278	640.004	159.163
Havre_2018_4721	3.36	2	1072.975	581.914	11.097	616.685	151.871
Havre_2018_4721	3.424	2	1067.759	566.605	8.145	593.548	151.871
Havre_2018_4721	3.504	9	1068.791	552.052	9.667	570.614	170.241
Havre_2018_4721	3.596	8	1074.645	538.316	9.151	547.908	144.502
Havre_2018_4721	3.694	9	1077.432	525.461	3.507	525.461	96.476
Havre_2018_4721	3.795	3	1077.366	513.552	8.839	503.306	145.077
Havre_2018_4721	3.896	4	1069.856	502.659	8.602	481.484	145.914
Havre_2018_4721	3.993	9	1069.577	492.847	2.276	460.044	84.935
Havre_2018_4721	4.084	9	1070.718	484.182	7.832	436.062	145.91
Havre_2018_4721	4.167	9	1075.873	476.727	12.985	412.266	176.603
Havre_2018_4721	4.242	9	1081.469	470.54	8.703	388.688	155.081
Havre_2018_4721	4.308	2	1082.25	465.671	4.983	365.371	111.859
Havre_2018_4721	4.363	3	1080.406	462.162	7.987	342.368	151.187
Havre_2018_4721	4.408	3	1076.516	460.044	10.885	319.747	166.856
Havre_2018_4721	4.441	3	1073.074	459.335	4.982	297.596	152.832
Havre_2018_4721	4.463	8	1073.637	460.044	6.89	274.844	156.768
Havre_2018_4721	4.472	7	1079.142	462.162	9.997	251.329	144.235
Havre_2018_4721	4.468	7	1081.79	465.671	10.172	228.246	168.972
Havre_2018_4721	4.45	8	1086.474	470.54	6.271	205.738	143.149
Havre_2018_4721	4.418	9	1086.474	476.727	1.51	184.017	76.164
Havre_2018_4721	4.372	2	1087.276	484.182	2.264	163.399	78.214
Havre_2018_4721	4.312	3	1086.918	492.847	2.337	144.355	78.214
Havre_2018_4721	4.238	3	1085.71	502.659	1.665	127.593	72.652
Havre_2018_4721	4.151	3	1085.35	513.552	2.224	108.266	82.005
Havre_2018_4721	4.052	3	1084.376	525.461	3.481	92.009	94.967
Havre_2018_4721	3.944	4	1082.919	538.316	11.813	72.178	178.669
Havre_2018_4721	3.83	3	1074.097	552.052	16.557	51.037	194.695
Havre_2018_4721	3.712	3	1067.968	566.605	12.248	25.519	175.476
Havre_2018_4721	3.595	3	1065.55	581.914	6.183	0	151.019
Havre_2018_4721	3.483	8	1064.971	597.921	7.701	0	151.595
Havre_2018_4721	3.378	8	1072.099	614.57	12.997	25.519	167.573
Havre_2018_4721	3.283	8	1076.613	631.811	10.776	51.037	182.406
Havre_2018_4721	3.198	9	1081.005	649.598	13.052	76.556	175.606
Havre_2018_4721	3.122	2	1086.922	667.886	7.913	102.075	172.967
Havre_2018_4721	3.067	9	1085.849	998.167	15.412	1256.647	187.276
Havre_2018_4721	3.231	2	1087.454	976.734	10.718	1231.786	168.557
Havre_2018_4721	3.374	2	1088.044	955.501	6.836	1206.953	143.213
Havre_2018_4721	3.495	3	1089.037	934.484	5.372	1182.149	120.675
Havre_2018_4721	3.597	2	1085.68	913.695	5.702	1157.376	120.028
Havre_2018_4721	3.678	9	1087.884	893.152	6.888	1132.636	130.159
Havre_2018_4721	3.74	9	1089.981	872.871	7.029	1107.932	126.254
Havre_2018_4721	3.783	9	1091.543	852.872	6.525	1083.265	137.646
Havre_2018_4721	3.809	9	1093.505	833.174	4.668	1058.639	115.667
Havre_2018_4721	3.819	2	1093.517	813.8	3.965	1034.056	92.503
Havre_2018_4721	3.813	2	1093.283	794.773	4.048	1009.519	97.741
Havre_2018_4721	3.793	3	1092.565	776.119	4.495	985.032	106.571
Havre_2018_4721	3.762	3	1090.121	757.865	4.877	960.599	117.97
Havre_2018_4721	3.72	3	1087.68	740.04	4.528	936.224	108.881
Havre_2018_4721	3.67	3	1085.947	722.677	3.868	911.912	107.231
Havre_2018_4721	3.615	4	1085.426	705.81	7.216	887.667	143.611
Havre_2018_4721	3.556	3	1080.285	689.475	7.285	863.495	135.956
Havre_2018_4721	3.497	3	1079.592	673.711	3.803	839.404	97.497
Havre_2018_4721	3.44	3	1078.722	658.559	3.724	815.399	128.029
Havre_2018_4721	3.388	4	1078.057	644.061	8.93	791.489	145.034
Havre_2018_4721	3.344	4	1071.32	630.264	8.223	767.682	138.294
Havre_2018_4721	3.312	2	1069.15	617.213	4.819	743.989	146.931
Havre_2018_4721	3.294	2	1067.937	604.958	9.904	720.421	161.589
Havre_2018_4721	3.294	9	1068.289	593.548	11.681	696.99	161.589
Havre_2018_4721	3.313	2	1074.032	583.032	7.758	673.711	159.245
Havre_2018_4721	3.352	2	1072.456	573.46	5.317	650.6	111.846
Havre_2018_4721	3.41	3	1072.975	561.989	6.141	627.675	148.051
Havre_2018_4721	3.484	3	1070.127	546.122	4.859	604.958	131.798
Havre_2018_4721	3.57	8	1070.442	531.008	6.977	582.473	131.604
Havre_2018_4721	3.665	8	1075.838	516.713	8.697	560.249	139.553
Havre_2018_4721	3.764	8	1077.864	503.306	3.384	538.316	94.419
Havre_2018_4721	3.863	4	1078.785	490.861	8.385	516.713	138.512
Havre_2018_4721	3.96	4	1070.441	479.451	9.279	492.847	140.654
Havre_2018_4721	4.052	9	1070.319	469.154	2.025	469.154	75.543
Havre_2018_4721	4.137	8	1072.241	460.044	9.016	445.664	140.65
Havre_2018_4721	4.214	8	1078.785	452.191	13.079	422.408	169.888
Havre_2018_4721	4.281	9	1084.112	445.664	6.528	399.43	133.399
Havre_2018_4721	4.339	3	1083.744	440.52	2.82	376.778	89.56
Havre_2018_4721	4.387	3	1082.208	436.809	5.033	354.516	124.958
Havre_2018_4721	4.425	3	1080.135	434.567	9.598	331.742	144.017
Havre_2018_4721	4.452	3	1073.428	433.817	9.145	308.343	149.477
Havre_2018_4721	4.468	4	1072.327	434.567	0.309	285.307	121.148
Havre_2018_4721	4.471	7	1073.254	436.809	7.578	262.73	142.824
Havre_2018_4721	4.463	7	1077.002	440.52	14.054	240.742	174.797
Havre_2018_4721	4.442	7	1086.109	445.664	10.55	218.031	167.569
Havre_2018_4721	4.407	7	1086.109	452.191	4.515	194.344	115.346
Havre_2018_4721	4.359	8	1088.19	460.044	2.538	171.184	115.346
Havre_2018_4721	4.298	3	1087.419	469.154	2.378	148.798	75.733
Havre_2018_4721	4.224	3	1086.114	479.451	2.4	127.593	78.178
Havre_2018_4721	4.138	3	1085.958	490.861	2.491	108.266	81.768
Havre_2018_4721	4.042	4	1084.871	503.306	3.785	92.009	102.032
Havre_2018_4721	3.938	4	1083.176	516.713	10.259	80.697	159.106
Havre_2018_4721	3.829	4	1077.393	531.008	13.105	57.061	180.873
Havre_2018_4721	3.719	4	1073.681	546.122	10.851	36.089	160.003
Havre_2018_4721	3.612	4	1066.45	561.989	6.756	25.519	136.482
Havre_2018_4721	3.512	8	1065.029	578.547	4.847	0	123.42
Havre_2018_4721	3.422	8	1070.187	595.738	13.481	25.519	164.444
Havre_2018_4721	3.342	8	1077.592	613.509	15.06	51.037	193.123
Havre_2018_4721	3.274	8	1085.621	631.811	13.133	76.556	169.041
Havre_2018_4721	3.214	9	1089.78	650.6	6.828	102.075	167.814
Havre_2018_4721	3.065	9	1091.103	984.702	13.102	1262.592	188.52
Havre_2018_4721	3.225	2	1091.571	962.969	6.271	1237.851	130.906
Havre_2018_4721	3.363	2	1091.587	941.426	5.95	1213.142	116.819
Havre_2018_4721	3.481	2	1091.515	920.087	6.345	1188.467	132.296
Havre_2018_4721	3.577	2	1090.722	898.966	6.76	1163.828	130.374
Havre_2018_4721	3.654	9	1090.927	878.078	5.687	1139.229	129.679
Havre_2018_4721	3.712	9	1092.676	857.441	5.165	1114.67	126.823
Havre_2018_4721	3.751	9	1093.543	837.073	5.287	1090.156	125.908
Havre_2018_4721	3.772	9	1095.05	816.995	4.889	1065.689	116.496
Havre_2018_4721	3.778	2	1095.444	797.227	4.697	1041.272	100.211
Havre_2018_4721	3.768	2	1095.172	777.795	5.121	1016.91	107.761
Havre_2018_4721	3.746	3	1094.058	758.723	6.32	992.606	130.18
Havre_2018_4721	3.712	3	1091.392	740.04	6.936	968.364	141.835
Havre_2018_4721	3.67	2	1090.71	721.776	7.547	944.189	139.355
Havre_2018_4721	3.62	2	1089.789	703.963	8.418	920.087	138.783
Havre_2018_4721	3.567	3	1088.119	686.636	10.479	896.064	170.942
Havre_2018_4721	3.512	3	1083.119	669.834	10.555	872.125	163.099
Havre_2018_4721	3.458	3	1082.885	653.596	8.041	848.278	150.888
Havre_2018_4721	3.409	4	1081.093	637.966	8.334	824.532	163.373
Havre_2018_4721	3.366	4	1075.29	622.989	9.556	800.895	145.034
Havre_2018_4721	3.334	3	1071.371	608.714	3.946	777.376	138.294
Havre_2018_4721	3.314	9	1072.518	595.192	10.209	753.988	169.557
Havre_2018_4721	3.31	2	1077.998	582.473	14.529	730.742	176.569
Havre_2018_4721	3.323	2	1080.093	570.614	13.515	705.81	176.569
Havre_2018_4721	3.355	2	1078.272	559.667	10.266	680.922	174.428
Havre_2018_4721	3.404	2	1077.974	549.688	8.45	656.082	137.934
Havre_2018_4721	3.471	3	1075.862	540.73	9.253	631.296	154.973
Havre_2018_4721	3.55	3	1070.127	526.08	5.319	606.571	121.295
Havre_2018_4721	3.64	9	1070.442	510.372	7.706	581.914	134.657
Havre_2018_4721	3.735	9	1075.838	495.482	7.896	557.335	134.401
Havre_2018_4721	3.833	9	1077.864	481.484	2.947	532.845	82.682
Havre_2018_4721	3.929	4	1078.785	468.46	8.057	508.455	135.721
Havre_2018_4721	4.021	4	1070.441	456.491	9.242	484.182	136.679
Havre_2018_4721	4.106	9	1070.319	445.664	2.065	460.044	68.485
Havre_2018_4721	4.185	8	1072.241	436.062	7.42	436.062	134.883
Havre_2018_4721	4.254	8	1078.785	427.77	12.628	412.266	159.991
Havre_2018_4721	4.314	7	1084.112	420.864	8.446	388.688	158.502
Havre_2018_4721	4.365	6	1083.744	415.413	1.785	365.371	102.396
Havre_2018_4721	4.405	3	1082.208	411.475	1.856	342.368	88.38
Havre_2018_4721	4.436	3	1082.695	409.095	6.344	319.747	146.362
Havre_2018_4721	4.456	3	1079.082	408.298	10.213	297.596	149.477
Havre_2018_4721	4.466	3	1074.221	409.095	6.194	276.026	120.61
Havre_2018_4721	4.464	7	1072.321	411.475	1.197	255.186	100.313
Havre_2018_4721	4.451	8	1073.474	415.413	12.21	235.27	172.517
Havre_2018_4721	4.425	7	1082.218	420.864	10.672	210.432	165.189
Havre_2018_4721	4.388	7	1082.218	427.77	6.563	185.778	115.346
Havre_2018_4721	4.338	8	1088.348	436.062	5.415	161.394	115.346
Havre_2018_4721	4.275	3	1088.162	445.664	1.576	137.422	69.703
Havre_2018_4721	4.201	3	1087.455	456.491	1.768	114.123	69.228
Havre_2018_4721	4.116	3	1087.26	468.46	2.207	92.009	74.917
Havre_2018_4721	4.022	4	1085.818	481.484	5.694	72.178	130.672
Havre_2018_4721	3.923	4	1082.462	495.482	14.642	57.061	207.933
Havre_2018_4721	3.821	5	1074.105	510.372	16.277	51.037	192.596
Havre_2018_4721	3.719	5	1068.88	526.08	11.29	36.089	162.702
Havre_2018_4721	3.624	5	1065.446	542.533	5.437	25.519	136.208
Havre_2018_4721	3.537	8	1065.006	559.667	4.421	0	116.291
Havre_2018_4721	3.461	8	1068.305	577.421	12.305	25.519	164.216
Havre_2018_4721	3.398	8	1076.59	595.738	15.928	51.037	193.123
Havre_2018_4721	3.346	8	1083.447	614.57	14.306	76.556	182.202
Havre_2018_4721	3.302	8	1089.025	633.87	9.695	102.075	166.349
Havre_2018_4721	3.263	9	1092.932	653.596	7.179	127.593	139.512
Havre_2018_4721	3.06	8	1091.061	971.72	12.57	1269.023	166.364
Havre_2018_4721	3.216	8	1092.848	949.691	3.353	1244.409	118.493
Havre_2018_4721	3.35	9	1093.711	927.84	1.992	1219.833	87.274
Havre_2018_4721	3.463	2	1093.48	906.181	3.742	1195.296	111.655
Havre_2018_4721	3.556	2	1093.398	884.727	5.631	1170.802	112.445
Havre_2018_4721	3.629	2	1091.883	863.495	5.902	1146.352	115.928
Havre_2018_4721	3.682	9	1093.024	842.501	5.484	1121.949	113.979
Havre_2018_4721	3.717	9	1095.252	821.763	5.527	1097.598	120.116
Havre_2018_4721	3.734	9	1097.229	801.301	5.471	1073.3	122.172
Havre_2018_4721	3.736	2	1097.742	781.137	5.541	1049.061	111.889
Havre_2018_4721	3.724	2	1097.867	761.294	6.224	1024.883	121.205
Havre_2018_4721	3.7	3	1096.888	741.798	7.643	1000.773	143.244
Havre_2018_4721	3.665	2	1094.852	722.677	8.26	976.734	142.621
Havre_2018_4721	3.623	2	1094.262	703.963	8.46	952.771	138.638
Havre_2018_4721	3.577	2	1093.726	685.687	9.099	927.489	148.065
Havre_2018_4721	3.528	3	1091.842	667.886	10.705	902.22	178.53
Havre_2018_4721	3.479	3	1089.224	650.6	9.932	876.965	173.806
Havre_2018_4721	3.434	4	1086.751	633.87	9.176	851.726	170.637
Havre_2018_4721	3.395	4	1080.472	617.741	11.209	826.504	163.373
Havre_2018_4721	3.365	4	1074.401	602.261	6.417	801.301	144.658
Havre_2018_4721	3.345	9	1073.152	587.483	6.502	776.119	144.291
Havre_2018_4721	3.339	9	1077.566	573.46	11.724	750.959	169.134
Havre_2018_4721	3.347	9	1081.314	560.249	9.36	725.824	161.743
Havre_2018_4721	3.372	2	1082.436	547.908	5.706	700.717	119.904
Havre_2018_4721	3.413	3	1081.02	536.498	5.181	675.641	120.118
Havre_2018_4721	3.47	3	1081.29	526.08	5.807	650.6	130.147
Havre_2018_4721	3.54	4	1076.979	516.713	10.117	625.597	154.973
Havre_2018_4721	3.622	2	1071.455	506.53	3.967	600.637	151.441
Havre_2018_4721	3.712	9	1075.035	490.197	10.93	575.726	151.441
Havre_2018_4721	3.806	9	1078.565	474.674	7.196	550.871	149.196
Havre_2018_4721	3.899	2	1078.846	460.044	2.204	526.08	100.749
Havre_2018_4721	3.991	4	1079.011	446.394	7.413	501.361	141.427
Havre_2018_4721	4.077	4	1072.416	433.817	8.102	476.727	136.679
Havre_2018_4721	4.156	2	1071.649	422.408	3.222	452.191	85.449
Havre_2018_4721	4.227	8	1072.508	412.266	2.457	427.77	134.883
Havre_2018_4721	4.289	7	1072.462	403.485	9.487	403.485	159.991
Havre_2018_4721	4.342	7	1079.265	396.156	11.54	379.362	159.311
Havre_2018_4721	4.384	7	1082.514	390.36	5.776	355.433	130.6
Havre_2018_4721	4.418	8	1083.361	386.167	1.396	331.742	108.868
Havre_2018_4721	4.441	3	1082.695	383.629	3.969	308.343	112.842
Havre_2018_4721	4.454	3	1079.082	382.779	9.839	285.307	152.321
Havre_2018_4721	4.457	3	1074.221	383.629	11.177	262.73	165.167
Havre_2018_4721	4.45	2	1072.321	386.167	7.942	240.742	153.127
Havre_2018_4721	4.432	8	1073.474	390.36	8.11	219.52	146.031
Havre_2018_4721	4.402	8	1082.218	396.156	8.019	199.307	137.296
Havre_2018_4721	4.361	7	1082.218	403.485	8.719	180.444	153.854
Havre_2018_4721	4.309	7	1088.348	412.266	8.793	155.224	156.605
Havre_2018_4721	4.245	7	1088.162	422.408	0.666	130.12	102.178
Havre_2018_4721	4.17	3	1087.455	433.817	1.764	105.216	64.923
Havre_2018_4721	4.087	3	1087.26	446.394	2.198	80.697	85.734
Havre_2018_4721	3.996	4	1087.114	460.044	8.412	57.061	144.299
Havre_2018_4721	3.901	4	1079.379	474.674	19.653	36.089	207.933
Havre_2018_4721	3.806	4	1067.043	490.197	15.761	25.519	188.539
Havre_2018_4721	3.714	5	1065.916	506.53	5.56	25.519	139.274
Havre_2018_4721	3.63	5	1065.037	523.598	1.586	0	90.911
Havre_2018_4721	3.557	8	1065.642	541.332	5.321	0	116.291
Havre_2018_4721	3.497	8	1071.337	559.667	10.543	25.519	157.505
Havre_2018_4721	3.45	8	1074.441	578.547	14.895	51.037	180.502
Havre_2018_4721	3.415	8	1083.413	597.921	15.166	76.556	177.627
Havre_2018_4721	3.387	8	1088.723	617.741	12.29	102.075	166.349
Havre_2018_4721	3.363	8	1096.109	637.966	8.166	127.593	149.421
Havre_2018_4721	3.052	8	1087.273	959.242	12.662	1275.931	166.364
Havre_2018_4721	3.204	8	1091.098	936.919	5.949	1251.454	118.493
Havre_2018_4721	3.335	8	1092.954	914.764	3.167	1227.019	87.274
Havre_2018_4721	3.444	9	1094.583	892.787	3.095	1202.629	87.132
Havre_2018_4721	3.533	2	1096.422	871.004	3.499	1178.286	100.541
Havre_2018_4721	3.602	2	1096.502	849.429	4.975	1152.866	119.139
Havre_2018_4721	3.651	2	1096.865	828.078	5.153	1127.45	119.139
Havre_2018_4721	3.682	9	1096.703	806.97	5.228	1102.038	135.21
Havre_2018_4721	3.697	9	1099.258	786.123	6.57	1076.632	139.518
Havre_2018_4721	3.696	2	1100.346	765.559	6.698	1051.231	123.211
Havre_2018_4721	3.682	2	1100.752	745.301	7.169	1025.836	126.209
Havre_2018_4721	3.658	2	1099.995	725.376	7.994	1000.447	142.801
Havre_2018_4721	3.624	2	1098.572	705.81	8.359	975.065	143.317
Havre_2018_4721	3.586	2	1098.146	686.636	7.977	949.691	137.324
Havre_2018_4721	3.544	2	1097.734	667.886	7.993	924.324	144.558
Havre_2018_4721	3.503	4	1096.079	649.598	11.1	898.966	190.227
Havre_2018_4721	3.464	4	1089.727	631.811	15.034	873.617	211.67
Havre_2018_4721	3.43	5	1082.211	614.57	13.492	848.278	170.637
Havre_2018_4721	3.404	4	1076.284	597.921	6.106	822.951	163.373
Havre_2018_4721	3.387	2	1075.362	581.914	6.78	797.636	147.865
Havre_2018_4721	3.381	9	1077.749	566.605	11.074	772.334	165.13
Havre_2018_4721	3.386	9	1081.044	552.052	11.607	747.047	176.522
Havre_2018_4721	3.405	9	1084.64	538.316	7.766	721.776	147.192
Havre_2018_4721	3.438	3	1084.645	525.461	4.992	696.523	119.206
Havre_2018_4721	3.485	4	1082.813	513.552	5.079	671.29	145.161
Havre_2018_4721	3.545	5	1081.016	502.659	8.437	646.08	141.947
Havre_2018_4721	3.617	4	1074.963	492.847	8.444	620.895	145.502
Havre_2018_4721	3.698	9	1072.263	484.182	6.845	595.738	168.356
Havre_2018_4721	3.785	9	1080.789	470.54	11.801	570.614	168.356
Havre_2018_4721	3.874	2	1080.545	454.346	6.317	545.526	143.738
Havre_2018_4721	3.963	3	1079.743	439.039	3.956	520.48	110.145
Havre_2018_4721	4.049	4	1078.059	424.715	6.646	495.482	140.897
Havre_2018_4721	4.128	3	1073.725	411.475	7.026	470.54	132.815
Havre_2018_4721	4.201	2	1073.684	399.43	8.136	445.664	132.815
Havre_2018_4721	4.265	2	1073.573	388.688	8.179	420.864	132.815
Havre_2018_4721	4.319	9	1072.342	379.362	5.618	396.156	125.047
Havre_2018_4721	4.364	8	1076.216	371.557	6.378	371.557	148.051
Havre_2018_4721	4.399	7	1079.334	365.371	7.182	347.091	124.214
Havre_2018_4721	4.425	7	1082.687	360.888	5.68	322.788	122.872
Havre_2018_4721	4.441	9	1084.811	358.171	3.299	298.688	137.788
Havre_2018_4721	4.448	2	1084.966	357.261	9.314	274.844	171.621
Havre_2018_4721	4.444	2	1083.199	358.171	14.706	251.329	183.118
Havre_2018_4721	4.431	2	1079.664	360.888	15.896	228.246	181.379
Havre_2018_4721	4.408	2	1077.019	365.371	10.339	205.738	180.735
Havre_2018_4721	4.374	9	1077.418	371.557	0.859	184.017	165.824
Havre_2018_4721	4.329	7	1077.418	379.362	7.929	163.399	153.854
Havre_2018_4721	4.274	7	1084.394	388.688	12.212	144.355	164.293
Havre_2018_4721	4.208	8	1088.74	399.43	5.543	127.593	154.276
Havre_2018_4721	4.134	2	1089.197	411.475	3.119	102.075	84.56
Havre_2018_4721	4.051	3	1088.982	424.715	3.469	76.556	92.671
Havre_2018_4721	3.963	4	1087.114	439.039	11.394	51.037	174.471
Havre_2018_4721	3.874	4	1079.379	454.346	20.313	25.519	207.933
Havre_2018_4721	3.786	4	1067.043	470.54	12.738	0	169.947
Havre_2018_4721	3.704	2	1065.916	487.533	7.743	0	152.47
Havre_2018_4721	3.633	2	1065.037	505.243	11.326	0	167.797
Havre_2018_4721	3.575	2	1065.642	523.598	11.356	25.519	167.797
Havre_2018_4721	3.531	9	1068.561	542.533	8.161	36.089	163.914
Havre_2018_4721	3.501	8	1074.441	561.989	13.078	57.061	178.778
Havre_2018_4721	3.481	8	1083.413	581.914	15.685	80.697	177.219
Havre_2018_4721	3.468	8	1088.723	602.261	13.231	105.216	186.297
Havre_2018_4721	3.458	8	1093.006	622.989	10.701	130.12	152.841
Havre_2018_4721	3.445	9	1098.929	644.061	3.433	155.224	113.935
Havre_2018_4721	3.427	3	1097.481	665.444	5.215	180.444	113.55
Havre_2018_4721	3.4	4	1094.571	687.11	7.568	205.738	139.16
Havre_2018_4721	3.361	4	1090.954	709.032	18.158	231.081	193.389
Havre_2018_4721	3.309	4	1077.587	731.188	11.936	256.459	171.741
Havre_2018_4721	3.244	8	1079.215	753.556	10.977	281.862	154.172
Havre_2018_4721	3.164	8	1087.06	776.119	14.598	307.285	173.142
Havre_2018_4721	3.041	8	1087.273	947.288	10.63	1278.226	155.288
Havre_2018_4721	3.19	8	1091.098	924.676	6.687	1252.754	123.835
Havre_2018_4721	3.317	8	1092.954	902.22	4.038	1227.284	94.358
Havre_2018_4721	3.424	8	1094.583	879.93	4.615	1201.816	112.525
Havre_2018_4721	3.509	9	1096.422	857.821	3.311	1176.35	96.306
Havre_2018_4721	3.575	9	1096.502	835.905	2.588	1150.887	72.435
Havre_2018_4721	3.621	2	1098.364	814.2	1.81	1125.426	71.203
Havre_2018_4721	3.65	9	1097.684	792.722	3.547	1099.968	101.129
Havre_2018_4721	3.662	8	1101.355	771.49	6.865	1074.513	127.614
Havre_2018_4721	3.66	9	1104.102	750.525	4.556	1049.061	103.561
Havre_2018_4721	3.646	2	1104.125	729.851	3.989	1023.612	95.419
Havre_2018_4721	3.623	3	1103.607	709.491	4.547	998.167	110.599
Havre_2018_4721	3.593	3	1102.313	689.475	4.672	972.725	109.654
Havre_2018_4721	3.56	3	1101.37	669.834	4.07	947.288	100.373
Havre_2018_4721	3.527	3	1100.238	650.6	4.071	921.855	107.829
Havre_2018_4721	3.496	4	1098.927	631.811	15.797	896.427	190.227
Havre_2018_4721	3.47	4	1083.669	613.509	20.642	871.004	212.423
Havre_2018_4721	3.45	4	1078.349	595.738	7.649	845.587	170.637
Havre_2018_4721	3.438	9	1077.427	578.547	8.191	820.177	181.884
Havre_2018_4721	3.434	2	1083.291	561.989	13.056	794.773	181.884
Havre_2018_4721	3.44	2	1082.674	546.122	10.87	769.377	181.884
Havre_2018_4721	3.456	9	1085.782	531.008	9.791	743.989	162.986
Havre_2018_4721	3.482	2	1087.573	516.713	6.345	718.611	139.463
Havre_2018_4721	3.52	3	1086.456	503.306	7.343	693.243	147.51
Havre_2018_4721	3.569	4	1081.408	490.861	10.407	667.886	171.324
Havre_2018_4721	3.629	5	1076.715	479.451	9.114	642.543	141.947
Havre_2018_4721	3.698	4	1073.468	469.154	2.894	617.213	137.29
Havre_2018_4721	3.775	8	1074.873	460.044	11.853	591.9	175.66
Havre_2018_4721	3.857	9	1084.602	451.471	11.212	566.605	175.66
Havre_2018_4721	3.941	3	1083.671	434.567	6.212	541.332	121.486
Havre_2018_4721	4.023	3	1081.632	418.537	6.36	516.082	127.734
Havre_2018_4721	4.102	3	1079.28	403.485	6.911	490.861	147.98
Havre_2018_4721	4.175	2	1078.073	389.525	7.857	465.671	138.502
Havre_2018_4721	4.241	2	1079.848	376.778	9.922	440.52	145.714
Havre_2018_4721	4.297	2	1079.609	365.371	11.032	415.413	155.318
Havre_2018_4721	4.345	2	1079.303	355.433	10.66	390.36	155.318
Havre_2018_4721	4.382	2	1076.478	347.091	6.755	365.371	155.318
Havre_2018_4721	4.41	9	1077.83	340.461	3.868	340.461	118.189
Havre_2018_4721	4.429	8	1079.826	335.645	6.041	315.648	122.872
Havre_2018_4721	4.438	8	1084.253	332.722	6.562	290.957	131.828
Havre_2018_4721	4.437	9	1087.844	331.742	3.698	266.422	118.058
Havre_2018_4721	4.428	2	1087.552	332.722	6.803	242.091	150.305
Havre_2018_4721	4.409	2	1087.445	335.645	11.298	218.031	168.21
Havre_2018_4721	4.38	3	1086.206	340.461	13.737	194.344	168.21
Havre_2018_4721	4.341	3	1078.727	347.091	10.962	171.184	164.972
Havre_2018_4721	4.293	2	1078.727	355.433	2.45	148.798	132.152
Havre_2018_4721	4.235	8	1079.576	365.371	11.381	127.593	164.293
Havre_2018_4721	4.168	8	1089.873	376.778	11.379	108.266	174.066
Havre_2018_4721	4.092	9	1090.544	389.525	2.357	92.009	121.986
Havre_2018_4721	4.011	4	1090.494	403.485	6.138	72.178	161.402
Havre_2018_4721	3.927	4	1086.599	418.537	15.436	51.037	190.502
Havre_2018_4721	3.843	4	1076.447	434.567	16.823	25.519	207.933
Havre_2018_4721	3.763	3	1071.275	451.471	6.628	0	185.098
Havre_2018_4721	3.692	2	1072.233	469.154	17.818	25.519	228.604
Havre_2018_4721	3.634	2	1075.896	487.533	22.551	25.519	228.604
Havre_2018_4721	3.591	2	1078.174	506.53	19.574	36.089	228.604
Havre_2018_4721	3.563	2	1074.6	526.08	10.669	57.061	202.49
Havre_2018_4721	3.549	8	1074.202	546.122	9.03	72.178	178.856
Havre_2018_4721	3.545	8	1080.241	566.605	16.553	92.009	198.869
Havre_2018_4721	3.546	8	1088.248	587.483	15.448	114.123	193.165
Havre_2018_4721	3.548	8	1096.188	608.714	11.843	137.422	165.634
Havre_2018_4721	3.547	9	1098.929	630.264	3.855	161.394	130.596
Havre_2018_4721	3.538	3	1097.481	652.099	5.24	185.778	116.763
Havre_2018_4721	3.519	4	1094.571	674.194	7.71	210.432	137.445
Havre_2018_4721	3.488	4	1090.954	696.523	19.023	235.27	207.239
Havre_2018_4721	3.443	4	1077.587	719.064	13.912	260.24	185.478
Havre_2018_4721	3.384	8	1079.215	741.798	8.95	285.307	143.2
Havre_2018_4721	3.309	7	1087.06	764.708	13.66	310.447	178.019
Havre_2018_4721	3.22	7	1092.777	787.778	12.847	335.645	167.872
Havre_2018_4721	3.028	9	1085.916	935.876	6.192	1276.952	163.367
Havre_2018_4721	3.174	8	1091.217	912.982	6.354	1251.454	123.835
Havre_2018_4721	3.299	8	1092.772	890.231	5.098	1225.957	117.762
Havre_2018_4721	3.403	8	1095.171	867.633	6.149	1200.461	123.725
Havre_2018_4721	3.486	9	1098.55	845.202	4.438	1174.966	106.883
Havre_2018_4721	3.549	2	1098.812	822.951	2.992	1149.472	88.499
Havre_2018_4721	3.593	2	1098.364	800.895	2.546	1123.979	90.151
Havre_2018_4721	3.62	9	1097.684	779.05	3.813	1098.487	100.753
Havre_2018_4721	3.632	8	1101.355	757.435	6.381	1072.997	118.877
Havre_2018_4721	3.63	8	1104.102	736.07	2.993	1047.508	85.363
Havre_2018_4721	3.618	2	1104.125	714.977	0.622	1022.02	64.658
Havre_2018_4721	3.599	3	1103.607	694.182	2.358	996.534	81.966
Havre_2018_4721	3.575	3	1102.313	673.711	3.481	971.05	93.794
Havre_2018_4721	3.551	3	1101.37	653.596	3.452	945.568	105.001
Havre_2018_4721	3.528	4	1100.238	633.87	4.545	920.087	136.148
Havre_2018_4721	3.51	4	1098.927	614.57	19.283	894.609	212.807
Havre_2018_4721	3.499	4	1083.669	595.738	21.229	869.133	212.423
Havre_2018_4721	3.493	4	1078.201	577.421	1.068	843.66	116.142
Havre_2018_4721	3.496	9	1083.144	559.667	12.743	818.189	169.22
Havre_2018_4721	3.505	9	1090.635	542.533	7.325	792.722	169.22
Havre_2018_4721	3.521	2	1085.477	526.08	4.528	767.258	131.538
Havre_2018_4721	3.544	9	1088.562	510.372	5.984	741.798	126.19
Havre_2018_4721	3.574	2	1090.003	495.482	2.738	716.342	95.834
Havre_2018_4721	3.613	4	1088.558	481.484	10.169	690.891	147.51
Havre_2018_4721	3.66	4	1079.976	468.46	13.895	665.444	171.324
Havre_2018_4721	3.717	4	1074.991	456.491	6.735	640.004	130.799
Havre_2018_4721	3.781	9	1074.679	445.664	1.621	614.57	90.035
Havre_2018_4721	3.852	8	1077.237	436.062	11.394	589.143	168.138
Havre_2018_4721	3.927	8	1086.556	427.77	9.193	563.725	158.913
Havre_2018_4721	4.004	3	1085.6	415.413	1.143	538.316	110.986
Havre_2018_4721	4.079	3	1083.874	398.614	5.136	512.918	116.966
Havre_2018_4721	4.151	3	1081.749	382.779	5.967	487.533	127.213
Havre_2018_4721	4.217	2	1081.466	368.035	5.229	462.162	120.211
Havre_2018_4721	4.275	9	1082.58	354.516	6.126	436.809	127.571
Havre_2018_4721	4.325	2	1083.417	342.368	6.869	411.475	127.292
Havre_2018_4721	4.366	2	1083.532	331.742	8.62	386.167	149.31
Havre_2018_4721	4.396	2	1082.101	322.788	9.234	360.888	149.31
Havre_2018_4721	4.418	2	1080.532	315.648	5.771	335.645	143.612
Havre_2018_4721	4.429	9	1081.038	310.447	4.663	310.447	117.844
Havre_2018_4721	4.431	8	1083.549	307.285	5.933	285.307	131.828
Havre_2018_4721	4.425	8	1085.995	306.224	6.35	260.24	129.636
Havre_2018_4721	4.409	9	1089.613	307.285	5.018	235.27	125.097
Havre_2018_4721	4.384	2	1090.076	310.447	5.693	210.432	119.918
Havre_2018_4721	4.35	3	1089.581	315.648	9.854	185.778	174.847
Havre_2018_4721	4.306	3	1085.493	322.788	12.921	161.394	174.847
Havre_2018_4721	4.254	3	1080.122	331.742	8.119	137.422	143.653
Havre_2018_4721	4.193	8	1079.289	342.368	7.166	114.123	155.466
Havre_2018_4721	4.124	8	1086.408	354.516	13.383	92.009	174.066
Havre_2018_4721	4.048	6	1093.235	368.035	3.901	72.178	181.858
Havre_2018_4721	3.969	5	1089.962	382.779	16.43	57.061	210.643
Havre_2018_4721	3.888	5	1081.255	398.614	18.653	36.089	199.93
Havre_2018_4721	3.809	5	1073.726	415.413	11.421	25.519	181.846
Havre_2018_4721	3.738	9	1071.561	433.065	9.762	0	206.355
Havre_2018_4721	3.679	9	1081.868	451.471	22.292	25.519	221.485
Havre_2018_4721	3.634	2	1089.295	470.54	18.336	51.037	216.798
Havre_2018_4721	3.606	3	1084.709	490.197	16.654	57.061	204.742
Havre_2018_4721	3.594	3	1078.016	510.372	13.771	72.178	189.813
Havre_2018_4721	3.595	9	1073.504	531.008	6.488	92.009	150.569
Havre_2018_4721	3.606	8	1083.426	552.052	18.549	108.266	202.014
Havre_2018_4721	3.62	8	1091.769	573.46	16.492	127.593	201.194
Havre_2018_4721	3.634	8	1097.376	595.192	11.072	148.798	171.658
Havre_2018_4721	3.642	9	1100.781	617.213	4.07	171.184	110.103
Havre_2018_4721	3.642	3	1099.578	639.495	5.706	194.344	125.161
Havre_2018_4721	3.63	3	1097.334	662.01	8.442	218.031	150.618
Havre_2018_4721	3.606	4	1093.433	684.737	20.186	242.091	217.756
Havre_2018_4721	3.567	4	1078.42	707.653	16.916	266.422	202.399
Havre_2018_4721	3.513	7	1078.18	730.742	3.863	290.957	143.2
Havre_2018_4721	3.444	7	1081.406	753.988	10.809	315.648	179.75
Havre_2018_4721	3.36	6	1080.654	777.376	14.755	340.461	184.267
Havre_2018_4721	3.26	6	1081.238	800.895	16.541	365.371	191.565
Havre_2018_4721	3.012	2	1088.618	925.028	7.599	1276.186	145.101
Havre_2018_4721	3.156	9	1089.003	901.859	3.289	1250.673	135.235
Havre_2018_4721	3.279	8	1091.561	878.819	5.635	1225.16	117.762
Havre_2018_4721	3.381	8	1095.352	855.921	7.858	1199.647	137.166
Havre_2018_4721	3.463	8	1098.426	833.174	5.419	1174.134	119.581
Havre_2018_4721	3.524	9	1099.789	810.593	3.196	1148.622	95.629
Havre_2018_4721	3.568	2	1099.987	788.191	4.496	1123.109	108.482
Havre_2018_4721	3.595	9	1100.202	765.984	5.275	1097.598	111.711
Havre_2018_4721	3.607	9	1102.298	743.989	4.823	1072.086	121.411
Havre_2018_4721	3.608	8	1103.464	722.227	2.806	1046.575	92.012
Havre_2018_4721	3.6	9	1104.659	700.717	2.124	1021.064	81.852
Havre_2018_4721	3.587	2	1105.357	679.486	2.617	995.553	96.112
Havre_2018_4721	3.572	4	1104.858	658.559	4.502	970.043	134.131
Havre_2018_4721	3.559	5	1102.822	637.966	7.751	944.534	169.747
Havre_2018_4721	3.55	5	1099.857	617.741	12.725	919.025	193.51
Havre_2018_4721	3.547	5	1094.386	597.921	21.362	893.516	212.807
Havre_2018_4721	3.55	4	1079.462	578.547	15.789	868.008	212.423
Havre_2018_4721	3.56	9	1078.201	559.667	6.362	842.501	164.668
Havre_2018_4721	3.575	9	1083.144	541.332	14.924	816.995	189.574
Havre_2018_4721	3.594	9	1090.635	523.598	7.249	791.489	158.916
Havre_2018_4721	3.618	2	1085.477	506.53	7.372	765.984	142.112
Havre_2018_4721	3.645	9	1088.562	490.197	6.992	740.48	133.711
Havre_2018_4721	3.677	2	1090.003	474.674	4.241	714.977	103.186
Havre_2018_4721	3.714	3	1088.558	460.044	11.081	689.475	171.049
Havre_2018_4721	3.757	3	1079.976	446.394	15.789	663.975	191.923
Havre_2018_4721	3.807	3	1074.991	433.817	9.566	638.476	169.507
Havre_2018_4721	3.864	2	1074.679	422.408	4.957	612.978	114.213
Havre_2018_4721	3.927	8	1077.237	412.266	7.357	587.483	160.217
Havre_2018_4721	3.993	8	1080.873	403.485	8.211	561.989	142
Havre_2018_4721	4.062	7	1084.473	396.156	3.634	536.498	110.986
Havre_2018_4721	4.13	3	1085.553	379.362	1.884	511.01	91.355
Havre_2018_4721	4.194	3	1084.129	362.688	3.9	485.525	94.102
Havre_2018_4721	4.253	9	1082.427	347.091	1.969	460.044	84.396
Havre_2018_4721	4.305	9	1084.754	332.722	3.835	434.567	94.585
Havre_2018_4721	4.348	9	1085.595	319.747	3.378	409.095	95.491
Havre_2018_4721	4.382	2	1086.783	308.343	3.53	383.629	100.772
Havre_2018_4721	4.407	3	1086.015	298.688	5.89	358.171	116.399
Havre_2018_4721	4.422	3	1082.193	290.957	4.328	332.722	108.994
Havre_2018_4721	4.427	9	1082.005	285.307	2.664	307.285	87.198
Havre_2018_4721	4.423	8	1084.045	281.862	5.146	281.862	126.176
Havre_2018_4721	4.41	8	1085.273	280.705	8.431	256.459	140.528
Havre_2018_4721	4.388	9	1091.277	281.862	7.539	231.081	137.728
Havre_2018_4721	4.358	2	1092.459	285.307	4.368	205.738	97.983
Havre_2018_4721	4.318	3	1092.806	290.957	6.687	180.444	135.989
Havre_2018_4721	4.271	3	1088.25	298.688	11.279	155.224	172.356
Havre_2018_4721	4.214	3	1084.187	308.343	8.833	130.12	159.2
Havre_2018_4721	4.15	9	1082.703	319.747	3.33	105.216	124.171
Havre_2018_4721	4.079	8	1085.162	332.722	11.144	80.697	174.066
Havre_2018_4721	4.004	5	1092.19	347.091	9.606	57.061	211.074
Havre_2018_4721	3.925	5	1078.003	362.688	22.083	36.089	212.459
Havre_2018_4721	3.848	5	1072.75	379.362	11.647	25.519	197.006
Havre_2018_4721	3.776	2	1072.01	396.977	2.626	0	176.757
Havre_2018_4721	3.714	9	1072.355	415.413	21.208	0	226.347
Havre_2018_4721	3.666	9	1090.968	434.567	22.349	25.519	226.347
Havre_2018_4721	3.635	2	1093.931	454.346	8.387	51.037	170.401
Havre_2018_4721	3.621	3	1090.156	474.674	14.005	76.556	191.389
Havre_2018_4721	3.624	4	1082.313	495.482	15.231	92.009	189.813
Havre_2018_4721	3.64	9	1075.692	516.713	5.596	108.266	156.641
Havre_2018_4721	3.664	8	1084.011	538.316	17.645	127.593	202.014
Havre_2018_4721	3.69	8	1092.346	560.249	14.821	144.355	183.269
Havre_2018_4721	3.713	8	1098.817	582.473	10.4	163.399	148.977
Havre_2018_4721	3.731	8	1101.703	604.958	4.199	184.017	129.919
Havre_2018_4721	3.738	3	1101.302	627.675	3.94	205.738	111.648
Havre_2018_4721	3.734	3	1099.369	650.6	7.78	228.246	144.952
Havre_2018_4721	3.715	3	1096.43	673.711	19.453	251.329	229.172
Havre_2018_4721	3.682	3	1081.841	696.99	22.17	274.844	226.436
Havre_2018_4721	3.633	2	1077.892	720.421	11.804	298.688	193.075
Havre_2018_4721	3.569	2	1077.98	743.989	5.261	322.788	150.521
Havre_2018_4721	3.489	2	1078.04	767.682	2.259	347.091	115.203
Havre_2018_4721	3.395	8	1078.879	791.489	2.72	371.557	132.374
Havre_2018_4721	3.286	8	1080.561	815.399	12.254	396.156	172.783
Havre_2018_4721	2.994	3	1094.304	914.764	9.833	1275.931	153.19
Havre_2018_4721	3.137	3	1091.526	891.327	6.099	1250.413	153.19
Havre_2018_4721	3.259	8	1090.887	868.008	3.889	1224.894	117.762
Havre_2018_4721	3.36	8	1094.612	844.817	9.675	1199.375	154.985
Havre_2018_4721	3.441	8	1099.477	821.763	7.712	1173.857	138.647
Havre_2018_4721	3.502	9	1101.125	798.859	4.876	1148.338	114.783
Havre_2018_4721	3.546	2	1102.519	776.119	4.985	1122.819	106.295
Havre_2018_4721	3.575	2	1103.031	753.556	4.488	1097.301	104.225
Havre_2018_4721	3.59	9	1103.354	731.188	3.121	1071.782	101.934
Havre_2018_4721	3.595	9	1104.378	709.032	2.745	1046.264	90.532
Havre_2018_4721	3.594	9	1105.192	687.11	2.357	1020.745	81.852
Havre_2018_4721	3.59	4	1106.496	665.444	1.467	995.226	101.04
Havre_2018_4721	3.586	5	1104.577	644.061	11.334	969.708	197.464
Havre_2018_4721	3.586	5	1098.336	622.989	17.744	944.189	205.401
Havre_2018_4721	3.592	5	1091.74	602.261	17.542	918.671	199.325
Havre_2018_4721	3.604	5	1085.712	581.914	14.691	893.152	210.826
Havre_2018_4721	3.622	3	1079.487	561.989	5.651	867.633	187.517
Havre_2018_4721	3.644	9	1083.442	542.533	15.726	842.115	200.48
Havre_2018_4721	3.67	9	1090.703	523.598	17.574	816.596	213.031
Havre_2018_4721	3.698	2	1094.74	505.243	11.895	791.077	186.275
Havre_2018_4721	3.726	2	1093.681	487.533	11.655	765.559	172.162
Havre_2018_4721	3.755	2	1093.337	470.54	10.813	740.04	168.255
Havre_2018_4721	3.786	2	1093.437	454.346	8.727	714.521	147.012
Havre_2018_4721	3.819	3	1091.989	439.039	11.411	689.003	194.157
Havre_2018_4721	3.855	3	1087.965	424.715	16.563	663.484	207.304
Havre_2018_4721	3.897	3	1080.731	411.475	14.78	637.966	192.439
Havre_2018_4721	3.945	2	1079.003	399.43	12.743	612.447	174.863
Havre_2018_4721	3.998	2	1079.634	388.688	8.932	586.928	174.863
Havre_2018_4721	4.056	9	1080.873	379.362	6.228	561.41	130.517
Havre_2018_4721	4.116	8	1084.473	371.557	5.794	535.891	132.855
Havre_2018_4721	4.175	2	1085.553	360.888	3.297	510.372	102.961
Havre_2018_4721	4.232	3	1084.129	343.318	5.509	484.854	119.54
Havre_2018_4721	4.284	2	1082.427	326.798	4.902	459.335	120.253
Havre_2018_4721	4.329	9	1084.754	311.495	6.343	433.817	134.776
Havre_2018_4721	4.367	9	1085.595	297.596	5.997	408.298	122.785
Havre_2018_4721	4.395	2	1086.783	285.307	5.21	382.779	115.12
Havre_2018_4721	4.414	3	1086.015	274.844	7.024	357.261	143.621
Havre_2018_4721	4.423	3	1082.193	266.422	6.142	331.742	128.795
Havre_2018_4721	4.422	9	1082.005	260.24	4.749	306.224	110.974
Havre_2018_4721	4.413	9	1084.045	256.459	6.525	280.705	117.595
Havre_2018_4721	4.394	8	1088.377	255.186	8.743	255.186	136.654
Havre_2018_4721	4.367	8	1092.624	256.459	7.004	229.668	137.728
Havre_2018_4721	4.331	9	1093.978	260.24	2.061	204.149	76.828
Havre_2018_4721	4.287	3	1093.787	266.422	4.096	178.63	111.796
Havre_2018_4721	4.235	4	1090.967	274.844	9.856	153.112	144.602
Havre_2018_4721	4.175	4	1085.092	285.307	8.459	127.593	134.03
Havre_2018_4721	4.108	4	1082.815	297.596	0.707	102.075	73.025
Havre_2018_4721	4.035	8	1083.928	311.495	8.593	76.556	143.648
Havre_2018_4721	3.959	4	1089.814	326.798	11.756	51.037	205.593
Havre_2018_4721	3.883	4	1072.665	343.318	19.664	25.519	207.015
Havre_2018_4721	3.809	9	1072.392	360.888	3.919	0	169.379
Havre_2018_4721	3.744	9	1075.322	379.362	18.403	0	217.389
Havre_2018_4721	3.691	9	1086.041	398.614	24.568	25.519	230.546
Havre_2018_4721	3.654	9	1095.206	418.537	13.962	36.089	228.936
Havre_2018_4721	3.636	4	1094.874	439.039	5.939	57.061	148.343
Havre_2018_4721	3.637	4	1090.057	460.044	12.437	80.697	165.367
Havre_2018_4721	3.654	4	1083.22	481.484	11.328	105.216	176.989
Havre_2018_4721	3.682	2	1078.704	503.306	5.292	127.593	141.119
Havre_2018_4721	3.718	8	1084.872	525.461	13.405	144.355	190.015
Havre_2018_4721	3.754	8	1091.584	547.908	12.468	163.399	179.774
Havre_2018_4721	3.787	8	1095.321	570.614	11.933	180.444	165.485
Havre_2018_4721	3.812	8	1101.115	593.548	8.335	199.307	161.069
Havre_2018_4721	3.827	2	1102.999	616.685	3.558	219.52	112.594
Havre_2018_4721	3.828	2	1102.501	640.004	6.863	240.742	138.31
Havre_2018_4721	3.816	3	1101.42	663.484	15.168	262.73	225.631
Havre_2018_4721	3.788	3	1095.048	687.11	22.433	285.307	242.153
Havre_2018_4721	3.744	3	1088.351	710.867	22.322	308.343	223.809
Havre_2018_4721	3.685	2	1084.118	734.741	17.809	331.742	214.521
Havre_2018_4721	3.61	3	1083.77	758.723	11.938	355.433	185.289
Havre_2018_4721	3.52	2	1079.928	782.802	5.88	379.362	143.847
Havre_2018_4721	3.416	8	1082.379	806.97	7.356	403.485	159.083
Havre_2018_4721	3.298	7	1087.193	831.218	9.951	427.77	176.998
Havre_2018_4721	3.167	6	1088.31	855.54	9.422	452.191	159.908
Havre_2018_4721	2.974	3	1099.344	905.102	9.177	1275.931	152.123
Havre_2018_4721	3.117	3	1092.936	881.409	9.886	1250.413	156.637
Havre_2018_4721	3.239	2	1091.086	857.821	3.057	1224.894	115.702
Havre_2018_4721	3.34	8	1094.176	834.346	9.701	1199.375	154.985
Havre_2018_4721	3.421	8	1101.842	810.995	9.4	1173.857	146.664
Havre_2018_4721	3.484	9	1102.925	787.778	4.588	1148.338	120.525
Havre_2018_4721	3.529	9	1104.407	764.708	3.878	1122.819	106.647
Havre_2018_4721	3.561	2	1104.914	741.798	3.301	1097.301	91.108
Havre_2018_4721	3.581	2	1104.062	719.064	2.92	1071.782	84.677
Havre_2018_4721	3.592	9	1104.738	696.523	1.017	1046.264	93.904
Havre_2018_4721	3.6	6	1106.01	674.194	4.056	1020.745	143.224
Havre_2018_4721	3.606	5	1105.774	652.099	10.075	995.226	164.86
Havre_2018_4721	3.616	5	1101.873	630.264	16.921	969.708	197.464
Havre_2018_4721	3.63	5	1088.733	608.714	14.677	944.189	203.887
Havre_2018_4721	3.651	4	1085.597	587.483	4.918	918.671	172.786
Havre_2018_4721	3.677	2	1084.659	566.605	9.86	893.152	195.835
Havre_2018_4721	3.708	2	1084.995	546.122	15.376	867.633	195.835
Havre_2018_4721	3.742	9	1090.318	526.08	15.64	842.115	195.835
Havre_2018_4721	3.777	9	1096.681	506.53	11.584	816.596	184.775
Havre_2018_4721	3.81	9	1099.045	487.533	6.474	791.077	151.055
Havre_2018_4721	3.841	2	1097.208	469.154	7.34	765.559	130.633
Havre_2018_4721	3.87	2	1098.44	451.471	7.524	740.04	130.633
Havre_2018_4721	3.897	3	1097.289	434.567	7.093	714.521	135.736
Havre_2018_4721	3.924	3	1094.797	418.537	8.138	689.003	153.53
Havre_2018_4721	3.953	3	1091.773	403.485	12.366	663.484	184.168
Havre_2018_4721	3.986	3	1085.561	389.525	9.723	637.966	178.222
Havre_2018_4721	4.024	2	1088.812	376.778	10.83	612.447	162.072
Havre_2018_4721	4.067	2	1084.558	365.371	10.221	586.928	162.072
Havre_2018_4721	4.114	2	1083.803	355.433	6.754	561.41	139.979
Havre_2018_4721	4.164	9	1085.115	347.091	8.197	535.891	157.319
Havre_2018_4721	4.215	2	1089.007	340.461	8.043	510.372	142.031
Havre_2018_4721	4.264	2	1088.164	324.799	10.229	484.854	155.337
Havre_2018_4721	4.309	2	1086.885	307.285	11.658	459.335	166.882
Havre_2018_4721	4.348	2	1089.086	290.957	12.08	433.817	167.796
Havre_2018_4721	4.379	2	1090.785	276.026	10.6	408.298	152.022
Havre_2018_4721	4.402	2	1091.681	262.73	8.904	382.779	145.901
Havre_2018_4721	4.416	3	1089.644	251.329	9.652	357.261	163.385
Havre_2018_4721	4.42	3	1086.078	242.091	8.342	331.742	151.408
Havre_2018_4721	4.415	2	1085.932	235.27	8.017	306.224	152.662
Havre_2018_4721	4.401	9	1087.682	231.081	8.867	280.705	152.662
Havre_2018_4721	4.378	9	1088.377	229.668	7.613	255.186	148.439
Havre_2018_4721	4.346	9	1092.624	231.081	5.892	229.668	121.244
Havre_2018_4721	4.305	9	1093.978	235.27	1.58	204.149	73.738
Havre_2018_4721	4.256	4	1093.787	242.091	3.308	178.63	95.16
Havre_2018_4721	4.2	4	1090.967	251.329	9.267	153.112	141.624
Havre_2018_4721	4.136	4	1085.092	262.73	9.727	127.593	150.15
Havre_2018_4721	4.067	3	1082.815	276.026	2.596	102.075	106.167
Havre_2018_4721	3.993	8	1083.928	290.957	6.535	76.556	123.313
Havre_2018_4721	3.916	4	1089.814	307.285	12.235	51.037	192.572
Havre_2018_4721	3.842	4	1072.665	324.799	17.03	25.519	194.09
Havre_2018_4721	3.772	9	1072.392	343.318	11.977	0	166.945
Havre_2018_4721	3.713	8	1085.309	362.688	21.623	25.519	215.498
Havre_2018_4721	3.669	9	1093.83	382.779	16.35	36.089	214.567
Havre_2018_4721	3.643	9	1096.521	403.485	3.51	57.061	151.235
Havre_2018_4721	3.638	4	1093.7	424.715	9.918	72.178	148.343
Havre_2018_4721	3.652	4	1086.44	446.394	11.479	92.009	159.322
Havre_2018_4721	3.681	4	1084.001	468.46	5.79	114.123	156.915
Havre_2018_4721	3.722	9	1083.38	490.861	3.105	137.422	115.875
Havre_2018_4721	3.768	8	1084.909	513.552	8.482	161.394	167.196
Havre_2018_4721	3.814	8	1089.204	536.498	9.774	180.444	150.935
Havre_2018_4721	3.855	8	1092.905	559.667	12.549	199.307	161.522
Havre_2018_4721	3.887	8	1100.974	583.032	12.199	216.533	168.056
Havre_2018_4721	3.908	9	1104.71	606.571	5.101	235.27	113.108
Havre_2018_4721	3.915	2	1105.119	630.264	4.403	255.186	108.688
Havre_2018_4721	3.908	3	1104.758	654.094	8.014	276.026	160.649
Havre_2018_4721	3.885	3	1100.883	678.047	12.023	297.596	195.572
Havre_2018_4721	3.846	3	1099.032	702.11	13.876	319.747	201.093
Havre_2018_4721	3.792	3	1093.788	726.273	13.276	342.368	182.518
Havre_2018_4721	3.721	3	1087.594	750.525	12.786	365.371	173.573
Havre_2018_4721	3.636	2	1083.121	774.859	11.609	388.688	169.795
Havre_2018_4721	3.537	2	1082.969	799.267	7.399	412.266	156.867
Havre_2018_4721	3.423	9	1083.222	823.742	1.642	436.062	127.044
Havre_2018_4721	3.297	6	1083.993	848.278	1.71	460.044	105.111
Havre_2018_4721	3.16	7	1084.876	872.871	1.466	484.182	96.839
Havre_2018_4721	2.952	3	1102.075	896.064	6.41	1275.931	143.417
Havre_2018_4721	3.096	4	1097.006	872.125	10.1	1250.413	156.874
Havre_2018_4721	3.218	3	1093.676	848.278	3.311	1224.894	113.813
Havre_2018_4721	3.32	8	1094.122	824.532	7.021	1199.375	153.58
Havre_2018_4721	3.403	8	1098.465	800.895	10.693	1173.857	146.664
Havre_2018_4721	3.468	8	1103.908	777.376	6.249	1148.338	120.525
Havre_2018_4721	3.518	9	1105.058	753.988	3.278	1122.819	102.882
Havre_2018_4721	3.554	9	1106.277	730.742	3.248	1097.301	97.015
Havre_2018_4721	3.58	3	1106.046	707.653	3.032	1071.782	110.268
Havre_2018_4721	3.6	5	1106.128	684.737	5.714	1046.264	164.083
Havre_2018_4721	3.617	5	1102.135	662.01	11.534	1020.745	160.728
Havre_2018_4721	3.636	5	1097.187	639.495	12.639	995.226	161.567
Havre_2018_4721	3.659	5	1094.145	617.213	10.29	969.708	193.38
Havre_2018_4721	3.688	3	1090.393	595.192	6.501	944.189	188.687
Havre_2018_4721	3.723	2	1092.545	573.46	15.847	918.671	202.631
Havre_2018_4721	3.762	2	1093.675	552.052	19.232	893.152	202.631
Havre_2018_4721	3.805	2	1097.107	531.008	18.387	867.633	209.527
Havre_2018_4721	3.848	2	1095.345	510.372	13.795	842.115	207.782
Havre_2018_4721	3.888	9	1095.765	490.197	8.504	816.596	177.748
Havre_2018_4721	3.925	9	1099.085	470.54	6.8	791.077	133.23
Havre_2018_4721	3.957	2	1101.113	451.471	6.075	765.559	120.776
Havre_2018_4721	3.984	3	1100.393	433.065	5.204	740.04	120.776
Havre_2018_4721	4.007	4	1098.744	415.413	5.59	714.521	128.934
Havre_2018_4721	4.028	4	1096.311	398.614	6.416	689.003	126.983
Havre_2018_4721	4.049	4	1093.623	382.779	9.514	663.484	153.151
Havre_2018_4721	4.072	3	1087.024	368.035	3.505	637.966	132.549
Havre_2018_4721	4.098	2	1091.108	354.516	4.648	612.447	126.926
Havre_2018_4721	4.13	3	1088.136	342.368	7.813	586.928	133.218
Havre_2018_4721	4.167	2	1086.169	331.742	9.466	561.41	172.488
Havre_2018_4721	4.206	9	1088.67	322.788	14.096	535.891	192.065
Havre_2018_4721	4.248	2	1092.262	315.648	13.83	510.372	184.51
Havre_2018_4721	4.289	2	1093.393	307.285	13.831	484.854	176.663
Havre_2018_4721	4.327	2	1093.516	288.71	14.8	459.335	181.783
Havre_2018_4721	4.361	2	1095.215	271.267	14.124	433.817	181.783
Havre_2018_4721	4.387	2	1095.355	255.186	11.673	408.298	168.099
Havre_2018_4721	4.405	2	1094.457	240.742	9.794	382.779	161.071
Havre_2018_4721	4.414	3	1092.548	228.246	10.262	357.261	171.541
Havre_2018_4721	4.414	3	1088.567	218.031	7.822	331.742	151.322
Havre_2018_4721	4.405	9	1088.098	210.432	6.378	306.224	121.625
Havre_2018_4721	4.387	9	1092.722	205.738	8.214	280.705	156.221
Havre_2018_4721	4.359	9	1092.603	204.149	8.124	255.186	143.536
Havre_2018_4721	4.323	9	1094.16	205.738	5.981	229.668	138.164
Havre_2018_4721	4.278	2	1095.109	210.432	2.916	204.149	95.376
Havre_2018_4721	4.226	3	1094.295	218.031	3.648	178.63	105.563
Havre_2018_4721	4.166	3	1093.176	228.246	8.491	153.112	153.168
Havre_2018_4721	4.099	3	1088.008	240.742	11.741	127.593	164.773
Havre_2018_4721	4.027	3	1083.828	255.186	7.305	102.075	148.035
Havre_2018_4721	3.951	8	1083.323	271.267	2.143	76.556	123.313
Havre_2018_4721	3.875	4	1085.844	288.71	10.72	51.037	192.572
Havre_2018_4721	3.802	4	1073.518	307.285	12.032	25.519	194.09
Havre_2018_4721	3.737	9	1075.585	326.798	15.342	0	199.739
Havre_2018_4721	3.684	8	1085.309	347.091	21.294	25.519	237.585
Havre_2018_4721	3.648	8	1093.83	368.035	12.254	51.037	169.045
Havre_2018_4721	3.633	3	1096.521	389.525	2.642	72.178	115.811
Havre_2018_4721	3.64	4	1093.7	411.475	11.92	92.009	167.273
Havre_2018_4721	3.665	4	1086.44	433.817	9.727	108.266	145.332
Havre_2018_4721	3.707	2	1084.001	456.491	3.612	127.593	137.968
Havre_2018_4721	3.758	2	1083.38	479.451	7.602	148.798	137.968
Havre_2018_4721	3.814	9	1084.909	502.659	7.815	171.184	137.968
Havre_2018_4721	3.868	8	1089.204	526.08	7.594	194.344	131.96
Havre_2018_4721	3.916	8	1092.905	549.688	11.998	216.533	160.561
Havre_2018_4721	3.955	8	1100.974	573.46	13.913	235.27	168.825
Havre_2018_4721	3.982	8	1105.751	597.376	6.625	252.622	132.202
Havre_2018_4721	3.995	2	1106.769	621.419	1.506	271.267	67.475
Havre_2018_4721	3.992	4	1105.783	645.576	4.919	290.957	113.998
Havre_2018_4721	3.974	4	1102.611	669.834	7.829	311.495	127.353
Havre_2018_4721	3.94	4	1098.425	694.182	10.752	332.722	152.173
Havre_2018_4721	3.89	4	1092.06	718.611	7.581	354.516	158.144
Havre_2018_4721	3.825	3	1093.195	743.114	6.13	376.778	152.384
Havre_2018_4721	3.745	3	1091.262	767.682	8.991	399.43	149.172
Havre_2018_4721	3.65	3	1089.809	792.311	7.936	422.408	134.274
Havre_2018_4721	3.541	3	1087.281	816.995	5.72	445.664	121.909
Havre_2018_4721	3.42	3	1085.367	841.728	2.434	469.154	93.864
Havre_2018_4721	3.287	9	1084.979	866.507	3.388	492.847	123.543
Havre_2018_4721	3.144	9	1086.384	891.327	6.372	516.713	118.681
Havre_2018_4721	2.929	3	1102.306	887.667	5.897	1275.931	134.552
Havre_2018_4721	3.074	3	1097.006	863.495	11.13	1250.413	159.371
Havre_2018_4721	3.198	3	1093.676	839.404	7.418	1224.894	157.367
Havre_2018_4721	3.302	9	1094.122	815.399	4.076	1199.375	105.45
Havre_2018_4721	3.388	8	1098.465	791.489	11.049	1173.857	163.035
Havre_2018_4721	3.457	8	1103.908	767.682	8.281	1148.338	144.919
Havre_2018_4721	3.511	9	1105.058	743.989	3.769	1122.819	91.737
Havre_2018_4721	3.553	9	1107.714	720.421	3.188	1097.301	84.929
Havre_2018_4721	3.587	4	1108.317	696.99	4.223	1071.782	110.268
Havre_2018_4721	3.617	4	1102.818	673.711	11.587	1046.264	164.083
Havre_2018_4721	3.645	5	1096.103	650.6	10.749	1020.745	160.728
Havre_2018_4721	3.677	5	1094.388	627.675	4.906	995.226	132.466
Havre_2018_4721	3.713	4	1094.341	604.958	1.98	969.708	121.915
Havre_2018_4721	3.756	9	1094.359	582.473	7.555	944.189	158.1
Havre_2018_4721	3.803	9	1101.795	560.249	12.256	918.671	169.084
Havre_2018_4721	3.854	2	1103.424	538.316	9.448	893.152	154.565
Havre_2018_4721	3.906	2	1101.955	516.713	8.178	867.633	155.763
Havre_2018_4721	3.955	2	1104.712	495.482	8.912	842.115	143.551
Havre_2018_4721	4	2	1100.489	474.674	8.783	816.596	143.551
Havre_2018_4721	4.039	9	1103.58	454.346	7.996	791.077	154.618
Havre_2018_4721	4.07	2	1103.835	434.567	5.394	765.559	128.919
Havre_2018_4721	4.094	3	1102.363	415.413	6.461	740.04	133.95
Havre_2018_4721	4.113	4	1098.483	396.977	6.389	714.521	129.419
Havre_2018_4721	4.127	3	1095.438	379.362	6.885	689.003	137.162
Havre_2018_4721	4.139	3	1091.382	362.688	9.594	663.484	167.23
Havre_2018_4721	4.152	2	1089.216	347.091	5.09	637.966	156.772
Havre_2018_4721	4.168	9	1091.96	332.722	5.286	612.447	130.874
Havre_2018_4721	4.189	2	1090.941	319.747	7.191	586.928	138
Havre_2018_4721	4.214	9	1090.974	308.343	11.877	561.41	186.512
Havre_2018_4721	4.243	9	1097.443	298.688	16.397	535.891	203.467
Havre_2018_4721	4.276	2	1100.69	290.957	14.86	510.372	197.714
Havre_2018_4721	4.308	2	1100.317	285.307	14.595	484.854	183.104
Havre_2018_4721	4.34	2	1101.149	271.267	14.914	459.335	179.965
Havre_2018_4721	4.367	2	1101.982	252.622	14.387	433.817	179.219
Havre_2018_4721	4.388	2	1101.484	235.27	13.396	408.298	173.379
Havre_2018_4721	4.402	3	1099.542	219.52	12.196	382.779	183.671
Havre_2018_4721	4.407	3	1096.425	205.738	11.942	357.261	185.107
Havre_2018_4721	4.404	3	1090.903	194.344	9.631	331.742	152.911
Havre_2018_4721	4.391	2	1090.858	185.778	9.576	306.224	149.638
Havre_2018_4721	4.369	9	1092.63	180.444	9.066	280.705	154.437
Havre_2018_4721	4.338	9	1097.112	178.63	6.421	255.186	118.443
Havre_2018_4721	4.299	2	1096.779	180.444	4.107	229.668	118.443
Havre_2018_4721	4.25	2	1096.062	185.778	2.975	204.149	86.04
Havre_2018_4721	4.194	2	1095.849	194.344	4.069	178.63	112.885
Havre_2018_4721	4.131	2	1095.281	205.738	7.927	153.112	160.249
Havre_2018_4721	4.062	3	1092.888	219.52	13.692	127.593	186.432
Havre_2018_4721	3.988	3	1087.675	235.27	14.315	102.075	189.348
Havre_2018_4721	3.911	3	1085.039	252.622	8.569	76.556	165.194
Havre_2018_4721	3.835	3	1084.149	271.267	11.133	51.037	189.808
Havre_2018_4721	3.764	3	1077.624	290.957	8.64	25.519	177.745
Havre_2018_4721	3.703	8	1080.315	311.495	11.96	0	193.598
Havre_2018_4721	3.656	8	1090.835	332.722	17.618	25.519	222.682
Havre_2018_4721	3.628	8	1098.395	354.516	12.404	51.037	192.81
Havre_2018_4721	3.623	4	1098.357	376.778	2.083	76.556	158.858
Havre_2018_4721	3.64	4	1092.272	399.43	12.476	102.075	174.168
Havre_2018_4721	3.677	3	1085.545	422.408	7.463	127.593	145.332
Havre_2018_4721	3.729	9	1086.385	445.664	11.245	137.422	183.879
Havre_2018_4721	3.79	2	1092.129	469.154	15.288	148.798	183.879
Havre_2018_4721	3.854	2	1091.206	492.847	14.455	163.399	183.879
Havre_2018_4721	3.916	2	1090.777	516.713	10.943	180.444	173.796
Havre_2018_4721	3.971	9	1092.787	540.73	9.048	199.307	160.561
Havre_2018_4721	4.016	8	1098.845	564.879	11.269	219.52	168.825
Havre_2018_4721	4.048	7	1105.751	589.143	9.089	240.742	137.652
Havre_2018_4721	4.066	7	1106.769	613.509	3.666	262.73	124.803
Havre_2018_4721	4.069	4	1105.783	637.966	3.66	285.307	95.851
Havre_2018_4721	4.056	4	1102.611	662.502	8.073	308.343	127.353
Havre_2018_4721	4.027	4	1098.425	687.11	10.945	331.742	159.095
Havre_2018_4721	3.982	3	1092.06	711.782	6.028	354.516	122.823
Havre_2018_4721	3.921	2	1093.195	736.512	6.27	376.778	136.887
Havre_2018_4721	3.845	2	1091.262	761.294	8.814	399.43	148.006
Havre_2018_4721	3.755	3	1089.809	786.123	9.968	422.408	165.56
Havre_2018_4721	3.652	3	1087.281	810.995	9.494	445.664	164.591
Havre_2018_4721	3.536	3	1085.367	835.905	7.84	469.154	139.735
Havre_2018_4721	3.408	9	1084.979	860.852	5.8	492.847	132.747
Havre_2018_4721	3.27	9	1091.01	885.831	7.008	516.713	117.736
Havre_2018_4721	3.123	9	1091.349	910.84	2.754	540.73	103.977
Havre_2018_4721	2.905	2	1105.227	879.93	7.646	1275.931	161.954
Havre_2018_4721	3.052	3	1104.939	855.54	11.402	1250.413	183.097
Havre_2018_4721	3.178	3	1098.748	831.218	9.626	1224.894	157.367
Havre_2018_4721	3.286	2	1095.718	806.97	3.741	1199.375	123.097
Havre_2018_4721	3.375	8	1097.157	782.802	12.245	1173.857	180.61
Havre_2018_4721	3.449	9	1106.202	758.723	10.456	1148.338	161.594
Havre_2018_4721	3.509	9	1106.687	734.741	4.43	1122.819	106.529
Havre_2018_4721	3.558	9	1107.714	710.867	3.207	1097.301	106.576
Havre_2018_4721	3.601	4	1108.317	687.11	6.34	1071.782	139.98
Havre_2018_4721	3.641	4	1102.818	663.484	13.803	1046.264	176.264
Havre_2018_4721	3.681	4	1096.103	640.004	8.028	1020.745	136.093
Havre_2018_4721	3.725	2	1094.388	616.685	5.033	995.226	148.373
Havre_2018_4721	3.774	2	1094.341	593.548	7.801	969.708	148.373
Havre_2018_4721	3.829	9	1094.359	570.614	9.436	944.189	163.948
Havre_2018_4721	3.887	9	1101.795	547.908	12.03	918.671	185.293
Havre_2018_4721	3.947	2	1103.424	525.461	6.955	893.152	134.175
Havre_2018_4721	4.006	2	1101.955	503.306	6.546	867.633	132.856
Havre_2018_4721	4.06	2	1104.712	481.484	4.645	842.115	136.457
Havre_2018_4721	4.107	3	1104.127	460.044	3.388	816.596	125.741
Havre_2018_4721	4.147	9	1104.51	439.039	3.82	791.077	116.332
Havre_2018_4721	4.177	3	1106.62	418.537	2.553	765.559	96.972
Havre_2018_4721	4.198	4	1103.057	398.614	7.24	740.04	133.95
Havre_2018_4721	4.211	3	1099.967	379.362	5.177	714.521	129.419
Havre_2018_4721	4.219	3	1099.812	360.888	5.878	689.003	137.162
Havre_2018_4721	4.223	3	1098.271	343.318	10.127	663.484	152.297
Havre_2018_4721	4.227	3	1091.914	326.798	5.286	637.966	140.734
Havre_2018_4721	4.232	9	1093.957	311.495	4.205	612.447	111.161
Havre_2018_4721	4.241	2	1094.874	297.596	3.898	586.928	93.035
Havre_2018_4721	4.255	9	1094.901	285.307	8.915	561.41	156.199
Havre_2018_4721	4.274	9	1102.067	274.844	12.089	535.891	176.613
Havre_2018_4721	4.297	9	1105.062	266.422	7.774	510.372	154.021
Havre_2018_4721	4.321	2	1106.478	260.24	8.439	484.854	143.056
Havre_2018_4721	4.345	2	1107.503	255.186	9.707	459.335	155.46
Havre_2018_4721	4.366	2	1108.105	235.27	9.626	433.817	149.452
Havre_2018_4721	4.382	3	1107.879	216.533	9.474	408.298	160.852
Havre_2018_4721	4.392	3	1104.193	199.307	10.79	382.779	167.52
Havre_2018_4721	4.394	3	1098.79	184.017	10.076	357.261	172.324
Havre_2018_4721	4.387	2	1095.68	171.184	8.026	331.742	154.816
Havre_2018_4721	4.372	2	1098.339	161.394	11.246	306.224	159.536
Havre_2018_4721	4.347	2	1098.082	155.224	10.301	280.705	160.799
Havre_2018_4721	4.314	2	1099.004	153.112	7.188	255.186	148.281
Havre_2018_4721	4.271	2	1097.198	155.224	5.935	229.668	120.314
Havre_2018_4721	4.22	2	1097.229	161.394	5.86	204.149	112.224
Havre_2018_4721	4.161	2	1097.538	171.184	6.712	178.63	125.183
Havre_2018_4721	4.095	2	1098.989	184.017	8.232	153.112	144.592
Havre_2018_4721	4.024	2	1099.746	199.307	11.69	127.593	179.648
Havre_2018_4721	3.948	3	1095.845	216.533	15.816	102.075	194.846
Havre_2018_4721	3.87	3	1090.168	235.27	14.803	76.556	190.923
Havre_2018_4721	3.795	3	1088.133	255.186	16.112	51.037	207.243
Havre_2018_4721	3.726	3	1077.847	276.026	11.658	25.519	184.873
Havre_2018_4721	3.668	7	1078.125	297.596	5.964	0	169.253
Havre_2018_4721	3.627	7	1082.389	319.747	16.509	25.519	211.675
Havre_2018_4721	3.607	7	1087.891	342.368	21.503	51.037	216.973
Havre_2018_4721	3.611	7	1099.428	365.371	7.476	76.556	209.445
Havre_2018_4721	3.638	4	1092.897	388.688	10.641	102.075	174.168
Havre_2018_4721	3.685	2	1090.255	412.266	5.657	105.216	132.613
Havre_2018_4721	3.747	9	1092.352	436.062	11.409	114.123	171.821
Havre_2018_4721	3.816	9	1098.873	460.044	10.904	127.593	177.299
Havre_2018_4721	3.888	2	1098.742	484.182	10.45	144.355	159.464
Havre_2018_4721	3.957	2	1098.593	508.455	11.835	163.399	162.001
Havre_2018_4721	4.018	2	1098.288	532.845	10.857	184.017	177.866
Havre_2018_4721	4.069	9	1098.176	557.335	8.097	205.738	168.825
Havre_2018_4721	4.107	8	1099.71	581.914	5.72	228.246	137.652
Havre_2018_4721	4.13	8	1104.036	606.571	3.749	251.329	124.803
Havre_2018_4721	4.138	4	1105.725	631.296	2.151	274.844	95.851
Havre_2018_4721	4.13	4	1103.588	656.082	8.197	297.596	136.596
Havre_2018_4721	4.106	4	1098.945	680.922	8.056	319.747	159.095
Havre_2018_4721	4.065	2	1096.255	705.81	7.302	342.368	153.406
Havre_2018_4721	4.01	2	1098.021	730.742	11.788	365.371	173.306
Havre_2018_4721	3.939	2	1099.814	755.713	13.169	388.688	182.216
Havre_2018_4721	3.854	3	1097.776	780.72	13.773	412.266	196.741
Havre_2018_4721	3.756	2	1093.941	805.758	12.557	436.062	180.039
Havre_2018_4721	3.644	2	1093.07	830.826	13.555	460.044	172.925
Havre_2018_4721	3.522	2	1087.829	855.921	9.946	484.182	172.925
Havre_2018_4721	3.389	9	1091.01	881.04	8.002	508.455	182.777
Havre_2018_4721	3.248	2	1091.349	906.181	7.529	532.845	142.424
Havre_2018_4721	3.101	2	1091.124	931.342	8.139	557.335	141.55
Havre_2018_4721	2.879	3	1108.896	872.871	6.094	1275.931	127.981
Havre_2018_4721	3.029	4	1104.251	848.278	11.042	1250.413	170.245
Havre_2018_4721	3.159	4	1098.41	823.742	7.78	1224.894	142.454
Havre_2018_4721	3.27	9	1097.099	799.267	7.258	1199.375	162.31
Havre_2018_4721	3.365	9	1100.581	774.859	14.975	1173.857	186.971
Havre_2018_4721	3.444	9	1108.929	750.525	10.719	1148.338	178.332
Havre_2018_4721	3.511	2	1108.994	726.273	4.302	1122.819	108.961
Havre_2018_4721	3.568	2	1109.036	702.11	3.262	1097.301	97.4
Havre_2018_4721	3.62	4	1110.185	678.047	8.058	1071.782	146.033
Havre_2018_4721	3.67	4	1101.325	654.094	14.233	1046.264	181.108
Havre_2018_4721	3.722	3	1096.673	630.264	5.369	1020.745	136.093
Havre_2018_4721	3.777	9	1098.007	606.571	11.257	995.226	186.438
Havre_2018_4721	3.838	2	1104.353	583.032	12.908	969.708	186.438
Havre_2018_4721	3.902	2	1098.675	559.667	11.034	944.189	186.438
Havre_2018_4721	3.97	9	1106.553	536.498	13.996	918.671	199.626
Havre_2018_4721	4.037	2	1109.934	513.552	10.15	893.152	157.313
Havre_2018_4721	4.1	2	1108.917	490.861	10.642	867.633	156.189
Havre_2018_4721	4.158	2	1107.649	468.46	9.062	842.115	156.189
Havre_2018_4721	4.207	2	1104.127	446.394	6.856	816.596	130.911
Havre_2018_4721	4.246	2	1104.51	424.715	5.545	791.077	109.91
Havre_2018_4721	4.275	3	1106.62	403.485	4.464	765.559	120.181
Havre_2018_4721	4.293	3	1103.057	382.779	7.803	740.04	145.773
Havre_2018_4721	4.301	3	1099.967	362.688	6.098	714.521	117.003
Havre_2018_4721	4.303	3	1099.812	343.318	5.047	689.003	127.789
Havre_2018_4721	4.299	4	1098.271	324.799	9.342	663.484	158.754
Havre_2018_4721	4.294	3	1091.914	307.285	5.026	637.966	127.526
Havre_2018_4721	4.289	9	1093.957	290.957	6.537	612.447	152.335
Havre_2018_4721	4.287	2	1094.874	276.026	6.535	586.928	136.896
Havre_2018_4721	4.29	9	1094.901	262.73	7.221	561.41	129.355
Havre_2018_4721	4.298	8	1101.701	251.329	10.18	535.891	150.362
Havre_2018_4721	4.311	8	1105.177	242.091	6.694	510.372	119.836
Havre_2018_4721	4.327	8	1108.199	235.27	4.656	484.854	100.004
Havre_2018_4721	4.343	9	1109.578	231.081	3.934	459.335	102.822
Havre_2018_4721	4.358	2	1111.245	219.52	2.712	433.817	91.121
Havre_2018_4721	4.37	4	1109.148	199.307	7	408.298	124.996
Havre_2018_4721	4.375	4	1104.43	180.444	10.93	382.779	151.229
Havre_2018_4721	4.374	4	1099.054	163.399	7.492	357.261	138.744
Havre_2018_4721	4.365	9	1098.394	148.798	3.361	331.742	115.866
Havre_2018_4721	4.347	9	1101.789	137.422	5.659	306.224	122.102
Havre_2018_4721	4.32	2	1102.463	130.12	4.532	280.705	100.22
Havre_2018_4721	4.284	2	1102.646	127.593	5.536	255.186	133.75
Havre_2018_4721	4.239	2	1101.581	130.12	7.848	229.668	134.652
Havre_2018_4721	4.186	2	1101.299	137.422	8.999	204.149	134.652
Havre_2018_4721	4.124	2	1101.523	148.798	8.569	178.63	136.227
Havre_2018_4721	4.056	2	1102.411	163.399	7.526	153.112	133.715
Havre_2018_4721	3.983	2	1102.395	180.444	7.691	127.593	146.945
Havre_2018_4721	3.905	3	1100.832	199.307	11.646	102.075	182.268
Havre_2018_4721	3.827	3	1097.371	219.52	14.437	76.556	190.361
Havre_2018_4721	3.752	3	1093.367	240.742	19.499	51.037	232.958
Havre_2018_4721	3.685	4	1082.298	262.73	16.718	25.519	206.441
Havre_2018_4721	3.631	4	1078.62	285.307	2.495	0	99.506
Havre_2018_4721	3.596	7	1077.806	308.343	5.909	25.519	147.789
Havre_2018_4721	3.584	7	1079.294	331.742	19.868	51.037	216.973
Havre_2018_4721	3.596	7	1097.413	355.433	16.602	72.178	213.489
Havre_2018_4721	3.632	5	1093.615	379.362	7.816	76.556	176.863
Havre_2018_4721	3.689	8	1090.869	403.485	1.38	80.697	116.344
Havre_2018_4721	3.759	8	1093.225	427.77	8.479	92.009	138.832
Havre_2018_4721	3.837	8	1099.059	452.191	7.45	108.266	135.774
Havre_2018_4721	3.916	8	1100.757	476.727	3.243	127.593	104.914
Havre_2018_4721	3.991	9	1102.372	501.361	5.043	148.798	126.431
Havre_2018_4721	4.059	2	1102.742	526.08	8.553	171.184	150.647
Havre_2018_4721	4.115	2	1105.184	550.871	10.911	194.344	159.288
Havre_2018_4721	4.158	2	1105.475	575.726	10.301	218.031	161.965
Havre_2018_4721	4.187	2	1105.487	600.637	7.631	240.742	151.197
Havre_2018_4721	4.2	3	1106.642	625.597	5.496	262.73	125.73
Havre_2018_4721	4.196	3	1102.912	650.6	9.318	285.307	159.821
Havre_2018_4721	4.177	3	1098.18	675.641	8.104	308.343	156.002
Havre_2018_4721	4.142	2	1100.41	700.717	10.815	331.742	157.956
Havre_2018_4721	4.091	2	1102.782	725.824	11.131	355.433	158.701
Havre_2018_4721	4.026	3	1104.938	750.959	8.34	379.362	147.819
Havre_2018_4721	3.946	3	1100.198	776.119	9.652	403.485	173.943
Havre_2018_4721	3.852	2	1096.829	801.301	5.851	427.77	158.251
Havre_2018_4721	3.747	2	1098.673	826.504	10.882	452.191	190.981
Havre_2018_4721	3.63	3	1095.369	851.726	12.493	476.727	190.981
Havre_2018_4721	3.503	9	1092.406	876.965	9.529	501.361	179.408
Havre_2018_4721	3.368	9	1100.267	902.22	12.138	526.08	167.484
Havre_2018_4721	3.227	2	1098.172	927.489	13.436	550.871	170.645
Havre_2018_4721	3.083	2	1098.32	952.771	14.705	575.726	193.321
Havre_2018_4721	2.851	3	1111.525	866.507	5.836	1275.931	141.974
Havre_2018_4721	3.005	4	1104.924	841.728	12.762	1250.413	181.721
Havre_2018_4721	3.139	3	1099.822	816.995	6.26	1224.894	150.152
Havre_2018_4721	3.255	9	1101.791	792.311	12.564	1199.375	182.933
Havre_2018_4721	3.355	9	1107.675	767.682	14.826	1173.857	192.61
Havre_2018_4721	3.44	9	1111.556	743.114	8.364	1148.338	171.594
Havre_2018_4721	3.514	2	1110.64	718.611	4.98	1122.819	104.884
Havre_2018_4721	3.58	2	1109.812	694.182	3.993	1097.301	97.084
Havre_2018_4721	3.642	3	1110.965	669.834	9.103	1071.782	159.63
Havre_2018_4721	3.702	4	1101.984	645.576	14.451	1046.264	187.297
Havre_2018_4721	3.764	3	1098.531	621.419	5.684	1020.745	147.165
Havre_2018_4721	3.83	9	1101.238	597.376	11.599	995.226	172.19
Havre_2018_4721	3.9	9	1110.108	573.46	7.1	969.708	163.464
Havre_2018_4721	3.973	2	1102.679	549.688	7.881	944.189	158.913
Havre_2018_4721	4.047	9	1107.985	526.08	12.526	918.671	200.441
Havre_2018_4721	4.119	9	1112.417	502.659	8.584	893.152	151.007
Havre_2018_4721	4.187	2	1112.969	479.451	8.117	867.633	142.75
Havre_2018_4721	4.246	3	1111.861	456.491	9.374	842.115	164.421
Havre_2018_4721	4.296	2	1109.508	433.817	9.636	816.596	152.19
Havre_2018_4721	4.335	2	1109.498	411.475	8.852	791.077	141.513
Havre_2018_4721	4.361	2	1109.584	389.525	8.373	765.559	147.214
Havre_2018_4721	4.376	3	1106.018	368.035	9.969	740.04	167.554
Havre_2018_4721	4.381	2	1105.68	347.091	10.479	714.521	156.225
Havre_2018_4721	4.376	3	1103.394	326.798	11.266	689.003	159.057
Havre_2018_4721	4.366	3	1099.335	307.285	13.784	663.484	192.369
Havre_2018_4721	4.352	3	1094.562	288.71	10.314	637.966	188.251
Havre_2018_4721	4.338	9	1096.96	271.267	11.588	612.447	167.013
Havre_2018_4721	4.326	2	1102.489	255.186	10.635	586.928	153.062
Havre_2018_4721	4.318	2	1099.443	240.742	8.066	561.41	146.356
Havre_2018_4721	4.316	8	1101.701	228.246	5.673	535.891	150.362
Havre_2018_4721	4.318	7	1105.177	218.031	6.881	510.372	120.112
Havre_2018_4721	4.325	7	1108.199	210.432	6.522	484.854	133.814
Havre_2018_4721	4.334	8	1109.578	205.738	4.052	459.335	119.851
Havre_2018_4721	4.343	5	1111.245	204.149	2.444	433.817	111.456
Havre_2018_4721	4.349	4	1109.148	184.017	8.392	408.298	143.248
Havre_2018_4721	4.351	4	1104.43	163.399	9.897	382.779	149.299
Havre_2018_4721	4.347	3	1099.054	144.355	4.829	357.261	115.757
Havre_2018_4721	4.335	9	1098.394	127.593	6.222	331.742	127.588
Havre_2018_4721	4.314	9	1101.789	114.123	6.22	306.224	129.05
Havre_2018_4721	4.285	2	1102.463	105.216	4.032	280.705	95.827
Havre_2018_4721	4.247	2	1102.646	102.075	3.988	255.186	98.199
Havre_2018_4721	4.2	2	1105.32	105.216	4.281	229.668	100.028
Havre_2018_4721	4.145	2	1105.43	114.123	4.431	204.149	95.473
Havre_2018_4721	4.082	2	1105.343	127.593	4.235	178.63	98.03
Havre_2018_4721	4.012	2	1105.653	144.355	3.708	153.112	95.483
Havre_2018_4721	3.936	2	1105.3	163.399	3.829	127.593	103.144
Havre_2018_4721	3.858	3	1104.659	184.017	5.701	102.075	132.158
Havre_2018_4721	3.78	3	1102.734	205.738	9.611	76.556	157.54
Havre_2018_4721	3.705	4	1097.438	228.246	20.795	51.037	211.316
Havre_2018_4721	3.64	4	1082.312	251.329	19.327	25.519	202.87
Havre_2018_4721	3.59	4	1078.524	274.844	4.971	0	98.667
Havre_2018_4721	3.56	7	1077.891	298.688	0.264	25.519	56.658
Havre_2018_4721	3.555	7	1078.501	322.788	11.621	36.089	206.52
Havre_2018_4721	3.576	7	1085.109	347.091	15.122	51.037	202.967
Havre_2018_4721	3.621	6	1087.413	371.557	10.411	51.037	180.579
Havre_2018_4721	3.686	7	1092.064	396.156	7.045	57.061	150.087
Havre_2018_4721	3.765	8	1093.62	420.864	8.332	72.178	155.434
Havre_2018_4721	3.85	8	1097.368	445.664	5.779	92.009	128.55
Havre_2018_4721	3.937	7	1098.808	470.54	4.348	114.123	104.914
Havre_2018_4721	4.019	8	1102.342	495.482	6.756	137.422	133.39
Havre_2018_4721	4.092	8	1105.541	520.48	7.324	161.394	148.867
Havre_2018_4721	4.154	9	1108.46	545.526	6.984	184.017	143.208
Havre_2018_4721	4.202	2	1109.668	570.614	7.051	205.738	127.677
Havre_2018_4721	4.236	2	1110.055	595.738	7.193	228.246	125.129
Havre_2018_4721	4.253	2	1109.748	620.895	7.548	251.329	146.008
Havre_2018_4721	4.255	3	1107.3	646.08	10.746	274.844	173.26
Havre_2018_4721	4.241	2	1104.733	671.29	12.273	298.688	175.547
Havre_2018_4721	4.211	2	1107.273	696.523	12.797	322.788	175.547
Havre_2018_4721	4.166	2	1107.577	721.776	10.007	347.091	160.977
Havre_2018_4721	4.105	3	1107.683	747.047	10.38	371.557	169.57
Havre_2018_4721	4.03	3	1098.872	772.334	10.666	396.156	175.79
Havre_2018_4721	3.942	9	1098.099	797.636	8.14	420.864	150.347
Havre_2018_4721	3.842	2	1104.466	822.951	8.548	445.664	160.638
Havre_2018_4721	3.731	3	1099.344	848.278	12.226	470.54	179.688
Havre_2018_4721	3.61	9	1094.685	873.617	6.831	495.482	160.95
Havre_2018_4721	3.482	9	1102.524	898.966	11.229	520.48	181.593
Havre_2018_4721	3.348	2	1103.791	924.324	9.198	545.526	150.544
Havre_2018_4721	3.212	2	1104.387	949.691	12.427	570.614	173.543
Havre_2018_4721	3.077	2	1108.117	975.065	14.553	595.738	188.275
Havre_2018_4721	2.822	4	1113.341	860.852	3.499	1275.931	136.638
Havre_2018_4721	2.979	4	1105.485	835.905	11.829	1250.413	172.969
Havre_2018_4721	3.118	2	1102.263	810.995	6.122	1224.894	138.047
Havre_2018_4721	3.239	9	1107.326	786.123	11.485	1199.375	165.773
Havre_2018_4721	3.345	9	1112.245	761.294	10.313	1173.857	181.186
Havre_2018_4721	3.437	9	1113.878	736.512	6.241	1148.338	140.815
Havre_2018_4721	3.519	2	1113.235	711.782	6.475	1122.819	122.836
Havre_2018_4721	3.593	2	1112.833	687.11	6.045	1097.301	121.699
Havre_2018_4721	3.663	3	1112.552	662.502	9.331	1071.782	175.306
Havre_2018_4721	3.733	3	1106.503	637.966	14.785	1046.264	187.936
Havre_2018_4721	3.804	3	1101.243	613.509	8.908	1020.745	173.599
Havre_2018_4721	3.879	8	1101.458	589.143	7.754	995.226	159.905
Havre_2018_4721	3.957	8	1109.061	564.879	8.308	969.708	180.845
Havre_2018_4721	4.037	2	1108.791	540.73	7.525	944.189	171.834
Havre_2018_4721	4.116	9	1109.843	516.713	10.63	918.671	180.552
Havre_2018_4721	4.192	9	1116.81	492.847	8.935	893.152	157.878
Havre_2018_4721	4.262	2	1116.303	469.154	6.509	867.633	127.755
Havre_2018_4721	4.323	3	1114.567	445.664	7.42	842.115	146.792
Havre_2018_4721	4.373	2	1113.159	422.408	7.108	816.596	130.957
Havre_2018_4721	4.41	2	1112.837	399.43	7.452	791.077	124.212
Havre_2018_4721	4.435	2	1112.656	376.778	8.42	765.559	152.113
Havre_2018_4721	4.447	2	1110.852	354.516	9.403	740.04	153.341
Havre_2018_4721	4.448	2	1109.729	332.722	9.675	714.521	156.501
Havre_2018_4721	4.439	2	1108.73	311.495	11.253	689.003	177.722
Havre_2018_4721	4.422	3	1108.022	290.957	15.208	663.484	201.131
Havre_2018_4721	4.401	2	1099.875	271.267	13.012	637.966	191.325
Havre_2018_4721	4.378	9	1102.412	252.622	13.963	612.447	195.821
Havre_2018_4721	4.356	2	1104.613	235.27	12.524	586.928	185.026
Havre_2018_4721	4.338	2	1104.465	219.52	11.707	561.41	169.653
Havre_2018_4721	4.326	2	1101.67	205.738	6.878	535.891	169.653
Havre_2018_4721	4.319	8	1101.992	194.344	3.809	510.372	120.112
Havre_2018_4721	4.317	8	1104.763	185.778	6.607	484.854	133.814
Havre_2018_4721	4.318	7	1110.086	180.444	4.061	459.335	119.851
Havre_2018_4721	4.32	5	1109.462	178.63	5.466	433.817	115.525
Havre_2018_4721	4.321	5	1105.642	171.184	7.378	408.298	143.248
Havre_2018_4721	4.318	4	1101.974	148.798	5.339	382.779	149.299
Havre_2018_4721	4.31	2	1100.914	127.593	7.259	357.261	158.192
Havre_2018_4721	4.296	9	1104.477	108.266	11.451	331.742	160.44
Havre_2018_4721	4.273	2	1105.779	92.009	9.969	306.224	160.44
Havre_2018_4721	4.242	2	1105.949	80.697	8.269	280.705	135.166
Havre_2018_4721	4.202	2	1105.832	76.556	6.84	255.186	127.291
Havre_2018_4721	4.154	2	1105.32	80.697	4.807	229.668	122.276
Havre_2018_4721	4.097	2	1105.43	92.009	3.196	204.149	89.709
Havre_2018_4721	4.032	2	1105.343	108.266	1.801	178.63	84.042
Havre_2018_4721	3.96	4	1105.653	127.593	0.772	153.112	73.36
Havre_2018_4721	3.883	5	1105.3	148.798	2.889	127.593	109.948
Havre_2018_4721	3.804	5	1104.659	171.184	5.616	102.075	128.513
Havre_2018_4721	3.725	5	1102.734	194.344	8.435	76.556	137.332
Havre_2018_4721	3.652	4	1097.438	218.031	18.18	51.037	211.242
Havre_2018_4721	3.589	4	1082.312	242.091	20.471	25.519	202.87
Havre_2018_4721	3.543	4	1078.524	266.422	8.127	0	175.348
Havre_2018_4721	3.519	3	1077.891	290.957	0.359	0	46.833
Havre_2018_4721	3.521	8	1078.48	315.648	5.288	25.519	124.951
Havre_2018_4721	3.55	7	1082.454	340.461	8.455	25.519	139.098
Havre_2018_4721	3.603	7	1084.761	365.371	8.499	25.519	159.789
Havre_2018_4721	3.677	8	1088.515	390.36	10.576	36.089	150.087
Havre_2018_4721	3.764	8	1095.094	415.413	10.669	57.061	155.434
Havre_2018_4721	3.857	8	1099.557	440.52	4.007	80.697	114.111
Havre_2018_4721	3.95	7	1097.845	465.671	1.492	105.216	104.6
Havre_2018_4721	4.038	8	1099.437	490.861	8.801	127.593	133.39
Havre_2018_4721	4.117	8	1105.919	516.082	10.065	148.798	148.867
Havre_2018_4721	4.184	8	1109.47	541.332	6.392	171.184	119.693
Havre_2018_4721	4.238	9	1112.002	566.605	3.79	194.344	95.122
Havre_2018_4721	4.276	2	1112.534	591.9	2.616	218.031	79.813
Havre_2018_4721	4.299	3	1111.763	617.213	3.571	242.091	107.796
Havre_2018_4721	4.306	3	1110.846	642.543	4.83	266.422	124.826
Havre_2018_4721	4.297	2	1110.552	667.886	5.704	290.957	127.981
Havre_2018_4721	4.272	2	1112.122	693.243	5.862	315.648	127.981
Havre_2018_4721	4.232	2	1111.878	718.611	4.748	340.461	103.736
Havre_2018_4721	4.177	4	1110.827	743.989	10.861	365.371	169.57
Havre_2018_4721	4.108	3	1102.631	769.377	9.436	390.36	167.674
Havre_2018_4721	4.025	9	1104.187	794.773	7.404	415.413	140.772
Havre_2018_4721	3.931	3	1107.086	820.177	4.199	440.52	140.772
Havre_2018_4721	3.826	4	1101.846	845.587	11.165	465.671	165.238
Havre_2018_4721	3.711	9	1097.361	871.004	3.92	490.861	144.639
Havre_2018_4721	3.59	8	1104.199	896.427	11.188	516.082	167.307
Havre_2018_4721	3.464	9	1107.396	921.855	5.458	541.332	114.399
Havre_2018_4721	3.336	9	1108.443	947.288	6.458	566.605	132.549
Havre_2018_4721	3.21	2	1111.721	972.725	5.723	591.9	134.954
Havre_2018_4721	2.789	4	1112.605	855.921	0.832	1276.186	132.019
Havre_2018_4721	2.951	4	1108.065	830.826	8.998	1250.673	156.666
Havre_2018_4721	3.095	2	1105.859	805.758	3.17	1225.16	116.974
Havre_2018_4721	3.222	8	1108.452	780.72	8.12	1199.647	148.683
Havre_2018_4721	3.333	8	1112.056	755.713	8.677	1174.134	143.53
Havre_2018_4721	3.432	9	1116.589	730.742	4.633	1148.622	100.513
Havre_2018_4721	3.521	2	1116.465	705.81	3.536	1123.109	91.506
Havre_2018_4721	3.603	3	1115.84	680.922	3.64	1097.598	93.394
Havre_2018_4721	3.682	3	1114.491	656.082	5.99	1072.086	144.052
Havre_2018_4721	3.76	3	1112.163	631.296	11.92	1046.575	171.332
Havre_2018_4721	3.84	3	1105.074	606.571	10.113	1021.064	155.471
Havre_2018_4721	3.922	8	1102.725	581.914	2.459	995.553	131.455
Havre_2018_4721	4.006	8	1105.263	557.335	13	970.043	179.498
Havre_2018_4721	4.091	9	1115.988	532.845	7.181	944.534	154.348
Havre_2018_4721	4.175	9	1112.375	508.455	4.943	919.025	138.141
Havre_2018_4721	4.253	8	1117.363	484.182	7.711	893.516	144.242
Havre_2018_4721	4.325	2	1119.177	460.044	2.621	868.008	101.475
Havre_2018_4721	4.386	3	1117.2	436.062	4.852	842.501	115.901
Havre_2018_4721	4.436	2	1115.667	412.266	3.349	816.995	98.639
Havre_2018_4721	4.472	2	1116.429	388.688	3.745	791.489	91.72
Havre_2018_4721	4.495	3	1116.262	365.371	4.606	765.984	111.453
Havre_2018_4721	4.505	3	1114.438	342.368	5.111	740.48	120.6
Havre_2018_4721	4.502	3	1113.608	319.747	4.737	714.977	112.648
Havre_2018_4721	4.489	3	1112.888	297.596	4.985	689.475	111.398
Havre_2018_4721	4.467	3	1111.158	276.026	10.167	663.975	169.693
Havre_2018_4721	4.439	3	1104.755	255.186	6.345	638.476	157.948
Havre_2018_4721	4.408	9	1109.342	235.27	10.28	612.978	163.364
Havre_2018_4721	4.378	2	1111.941	216.533	8.825	587.483	149.145
Havre_2018_4721	4.351	3	1112.455	199.307	9.402	561.989	154.527
Havre_2018_4721	4.328	3	1106.86	184.017	8.805	536.498	154.527
Havre_2018_4721	4.312	2	1105.749	171.184	4.226	511.01	107.055
Havre_2018_4721	4.3	8	1106.837	161.394	4.991	485.525	133.814
Havre_2018_4721	4.293	7	1108.595	155.224	1.426	460.044	108.582
Havre_2018_4721	4.289	5	1106.272	153.112	4.691	434.567	103.788
Havre_2018_4721	4.284	4	1105.224	155.224	3.383	409.095	128.689
Havre_2018_4721	4.277	2	1104.766	137.422	2.959	383.629	106.688
Havre_2018_4721	4.265	9	1106.071	114.123	7.06	358.171	139.58
Havre_2018_4721	4.248	9	1109.727	92.009	7.276	332.722	142.122
Havre_2018_4721	4.223	2	1110.049	72.178	4.957	307.285	111.091
Havre_2018_4721	4.19	2	1109.787	57.061	4.379	281.862	97.273
Havre_2018_4721	4.148	2	1109.405	51.037	4.188	256.459	99.47
Havre_2018_4721	4.097	2	1108.955	57.061	3.999	231.081	95.117
Havre_2018_4721	4.039	3	1108.533	72.178	3.667	205.738	89.738
Havre_2018_4721	3.972	3	1106.687	92.009	2.689	180.444	84.042
Havre_2018_4721	3.899	4	1106.005	114.123	2.079	155.224	73.36
Havre_2018_4721	3.821	4	1104.253	137.422	5.148	130.12	109.948
Havre_2018_4721	3.741	5	1100.526	161.394	7.295	105.216	128.513
Havre_2018_4721	3.662	5	1097.804	185.778	7.156	80.697	137.332
Havre_2018_4721	3.59	4	1096.089	210.432	10.466	57.061	211.242
Havre_2018_4721	3.53	4	1092.06	235.27	19.639	36.089	202.87
Havre_2018_4721	3.488	4	1078.908	260.24	12.97	25.519	175.348
Havre_2018_4721	3.469	3	1078.29	285.307	0.499	0	46.833
Havre_2018_4721	3.479	8	1078.48	310.447	3.02	0	99.287
Havre_2018_4721	3.516	8	1080.311	335.645	7.116	0	116.559
Havre_2018_4721	3.578	8	1084.761	360.888	8.565	0	133.393
Havre_2018_4721	3.66	8	1088.515	386.167	11.446	25.519	150.087
Havre_2018_4721	3.755	8	1095.094	411.475	12.207	51.037	155.434
Havre_2018_4721	3.855	8	1099.557	436.809	3.085	72.178	98.961
Havre_2018_4721	3.955	4	1097.845	462.162	0.135	92.009	61.334
Havre_2018_4721	4.049	8	1099.437	487.533	8.989	114.123	133.39
Havre_2018_4721	4.134	8	1105.919	512.918	11.121	137.422	148.867
Havre_2018_4721	4.206	8	1109.47	538.316	6.797	161.394	116.153
Havre_2018_4721	4.265	8	1112.002	563.725	3.437	185.778	82.523
Havre_2018_4721	4.309	4	1112.534	589.143	0.268	210.432	41.419
Havre_2018_4721	4.337	4	1111.763	614.57	1.895	235.27	61.271
Havre_2018_4721	4.349	4	1110.846	640.004	1.359	260.24	51.878
Havre_2018_4721	4.345	8	1110.552	665.444	1.432	285.307	59.068
Havre_2018_4721	4.325	8	1112.122	690.891	1.488	310.447	59.068
Havre_2018_4721	4.29	4	1111.878	716.342	1.453	335.645	53.65
Havre_2018_4721	4.24	4	1110.827	741.798	10.27	360.888	143.1
Havre_2018_4721	4.177	4	1102.631	767.258	7.412	386.167	134.69
Havre_2018_4721	4.1	8	1104.187	792.722	4.988	411.475	99.215
Havre_2018_4721	4.012	4	1107.086	818.189	2.627	436.809	107.588
Havre_2018_4721	3.913	4	1101.846	843.66	10.787	462.162	146.413
Havre_2018_4721	3.806	8	1097.361	869.133	3.878	487.533	153.695
Havre_2018_4721	3.692	8	1104.199	894.609	12.453	512.918	172.978
Havre_2018_4721	3.574	9	1107.396	920.087	6.276	538.316	133.817
Havre_2018_4721	3.455	9	1108.443	945.568	6.102	563.725	126.643
Havre_2018_4721	3.337	9	1111.721	971.05	4.318	589.143	117.13
Havre_2018_4721	2.92	4	1108.065	826.504	7.529	1251.454	122.332
Havre_2018_4721	3.068	8	1105.859	801.301	0.435	1225.957	75.767
Havre_2018_4721	3.201	8	1108.452	776.119	6.923	1200.461	117.233
Havre_2018_4721	3.319	8	1112.056	750.959	9.059	1174.966	134.558
Havre_2018_4721	3.424	8	1116.589	725.824	4.937	1149.472	100.513
Havre_2018_4721	3.52	4	1116.465	700.717	0.841	1123.979	40.889
Havre_2018_4721	3.61	4	1115.84	675.641	2.214	1098.487	66.354
Havre_2018_4721	3.696	4	1114.491	650.6	4.121	1072.997	90.512
Havre_2018_4721	3.782	4	1112.163	625.597	10.455	1047.508	144.577
Havre_2018_4721	3.868	4	1105.074	600.637	10.477	1022.02	144.585
Havre_2018_4721	3.956	8	1102.725	575.726	0.212	996.534	74.853
Havre_2018_4721	4.046	8	1105.263	550.871	14.567	971.05	171.541
Havre_2018_4721	4.135	8	1115.988	526.08	7.933	945.568	154.348
Havre_2018_4721	4.221	8	1112.375	501.361	1.544	920.087	105.465
Havre_2018_4721	4.301	8	1117.363	476.727	7.591	894.609	123.199
Havre_2018_4721	4.373	4	1119.177	452.191	0.183	869.133	66.486
Havre_2018_4721	4.435	4	1117.2	427.77	3.934	843.66	88.564
Havre_2018_4721	4.484	2	1115.667	403.485	0.813	818.189	90.364
Havre_2018_4721	4.519	9	1116.429	379.362	2.802	792.722	90.364
Havre_2018_4721	4.541	3	1116.262	355.433	3.938	767.258	104.438
Havre_2018_4721	4.548	3	1114.438	331.742	4.69	741.798	110.112
Havre_2018_4721	4.543	2	1113.608	308.343	4.545	716.342	106.867
Havre_2018_4721	4.526	3	1112.888	285.307	5.035	690.891	118.37
Havre_2018_4721	4.499	3	1111.158	262.73	9.268	665.444	163.347
Havre_2018_4721	4.466	2	1104.755	240.742	6.989	640.004	159.178
Havre_2018_4721	4.428	9	1109.342	219.52	10.362	614.57	165.905
Havre_2018_4721	4.39	9	1111.941	199.307	6.679	589.143	131.787
Havre_2018_4721	4.354	3	1112.455	180.444	7.899	563.725	151.225
Havre_2018_4721	4.323	3	1106.86	163.399	10.467	538.316	157.473
Havre_2018_4721	4.296	3	1105.749	148.798	4.171	512.918	147.019
Havre_2018_4721	4.276	8	1106.837	137.422	2.568	487.533	79.386
Havre_2018_4721	4.261	2	1108.595	130.12	0.422	462.162	74.942
Havre_2018_4721	4.249	3	1106.272	127.593	3.377	436.809	101.13
Havre_2018_4721	4.238	2	1105.224	130.12	5.131	411.475	119.462
Havre_2018_4721	4.226	2	1104.766	130.12	6.759	386.167	128.863
Havre_2018_4721	4.21	9	1106.071	105.216	7.45	360.888	129.256
Havre_2018_4721	4.189	9	1109.727	80.697	5.515	335.645	127.817
Havre_2018_4721	4.161	2	1110.049	57.061	3.836	310.447	97.555
Havre_2018_4721	4.126	2	1109.787	36.089	4.555	285.307	101.148
Havre_2018_4721	4.082	2	1109.405	25.519	4.672	260.24	105.973
Havre_2018_4721	4.03	3	1108.957	36.089	3.755	235.27	138.808
Havre_2018_4721	3.969	5	1108.533	57.061	5.487	210.432	153.386
Havre_2018_4721	3.901	5	1106.687	80.697	8.185	185.778	167.3
Havre_2018_4721	3.826	5	1106.005	105.216	12.443	161.394	195.818
Havre_2018_4721	3.747	5	1104.253	130.12	16.94	137.422	214.976
Havre_2018_4721	3.667	5	1100.526	155.224	17.912	114.123	214.775
Havre_2018_4721	3.589	6	1097.804	180.444	16.612	92.009	199.917
Havre_2018_4721	3.518	6	1096.089	205.738	14.987	72.178	184.341
Havre_2018_4721	3.461	5	1092.06	231.081	17.016	57.061	193.309
Havre_2018_4721	3.423	4	1078.908	256.459	12.282	36.089	172.879
Havre_2018_4721	3.411	2	1078.29	281.862	2.05	25.519	82.916
Havre_2018_4721	3.428	9	1078.48	307.285	3.808	25.519	99.415
Havre_2018_4721	3.474	8	1080.311	332.722	7.009	25.519	127.152
Havre_2018_4721	3.545	8	1084.761	358.171	8.265	0	133.393
Havre_2018_4721	3.636	8	1088.515	383.629	10.851	25.519	150.087
Havre_2018_4721	3.738	8	1095.094	409.095	13.039	36.089	175.993
Havre_2018_4721	3.845	9	1099.557	434.567	5.08	57.061	133.889
Havre_2018_4721	3.952	2	1097.845	460.044	3.733	80.697	97.96
Havre_2018_4721	4.052	8	1099.437	485.525	8.233	105.216	134.421
Havre_2018_4721	4.142	8	1105.919	511.01	10.953	130.12	159.891
Havre_2018_4721	4.22	8	1109.47	536.498	7.446	155.224	133.696
Havre_2018_4721	4.284	9	1112.002	561.989	4.254	180.444	109.372
Havre_2018_4721	4.332	2	1112.534	587.483	2.655	205.738	82.871
Havre_2018_4721	4.365	3	1111.763	612.978	3.606	231.081	94.373
Havre_2018_4721	4.382	2	1110.846	638.476	4.19	256.459	101.124
Havre_2018_4721	4.383	2	1110.552	663.975	4.973	281.862	112.223
Havre_2018_4721	4.368	2	1112.122	689.475	4.895	307.285	112.223
Havre_2018_4721	4.339	2	1111.878	714.977	4.666	332.722	109.469
Havre_2018_4721	4.295	4	1110.827	740.48	11.061	358.171	171.789
Havre_2018_4721	4.237	3	1102.631	765.984	8.283	383.629	160.347
Havre_2018_4721	4.166	9	1104.187	791.489	7.185	409.095	134.274
Havre_2018_4721	4.084	3	1107.086	816.995	5.525	434.567	140.574
Havre_2018_4721	3.993	4	1101.846	842.501	11.776	460.044	172.112
Havre_2018_4721	3.893	8	1097.361	868.008	5.889	485.525	153.695
Havre_2018_4721	3.787	8	1108.072	893.516	14.196	511.01	172.978
Havre_2018_4721	3.678	9	1110.911	919.025	6.26	536.498	133.817
Havre_2018_4721	3.568	9	1112.278	944.534	5.843	561.989	126.643
Havre_2018_4721	3.459	9	1114.614	970.043	3.844	587.483	117.13
Havre_2018_4721	3.355	3	1113.583	995.553	6.104	612.978	130.611
Havre_2018_4721	2.884	3	1108.065	822.951	6.774	1252.754	142.12
Havre_2018_4721	3.037	2	1105.859	797.636	5.261	1227.284	142.12
Havre_2018_4721	3.175	8	1108.452	772.334	4.585	1201.816	117.233
Havre_2018_4721	3.299	8	1112.056	747.047	9.085	1176.35	138.134
Havre_2018_4721	3.411	8	1116.589	721.776	6.363	1150.887	145.545
Havre_2018_4721	3.514	3	1116.465	696.523	1.485	1125.426	70.176
Havre_2018_4721	3.61	3	1115.84	671.29	2.684	1099.968	89.071
Havre_2018_4721	3.703	3	1114.491	646.08	4.192	1074.513	105.182
Havre_2018_4721	3.795	3	1112.163	620.895	10.332	1049.061	163.653
Havre_2018_4721	3.888	3	1105.074	595.738	12.818	1023.612	178.796
Havre_2018_4721	3.981	2	1102.725	570.614	6.448	998.167	156.867
Havre_2018_4721	4.074	8	1105.263	545.526	11.709	972.725	171.541
Havre_2018_4721	4.166	8	1115.988	520.48	8.746	947.288	155.28
Havre_2018_4721	4.254	8	1112.375	495.482	3.393	921.855	128.095
Havre_2018_4721	4.335	8	1117.363	470.54	7.893	896.427	149.945
Havre_2018_4721	4.407	2	1119.177	445.664	3.276	871.004	108.285
Havre_2018_4721	4.469	3	1117.2	420.864	5.596	845.587	123.081
Havre_2018_4721	4.517	2	1115.667	396.156	4.246	820.177	109.551
Havre_2018_4721	4.552	9	1119.32	371.557	4.009	794.773	96.503
Havre_2018_4721	4.572	3	1119.039	347.091	3.837	769.377	104.438
Havre_2018_4721	4.577	3	1118.008	322.788	4.674	743.989	110.112
Havre_2018_4721	4.569	2	1117.445	298.688	4.698	718.611	112.924
Havre_2018_4721	4.549	3	1116.766	274.844	5.463	693.243	118.37
Havre_2018_4721	4.519	3	1113.81	251.329	7.544	667.886	163.347
Havre_2018_4721	4.481	2	1112.435	228.246	7.062	642.543	159.178
Havre_2018_4721	4.438	9	1116.163	205.738	9.46	617.213	165.905
Havre_2018_4721	4.393	2	1117.143	184.017	6.241	591.9	131.787
Havre_2018_4721	4.349	3	1116.906	163.399	6.941	566.605	151.225
Havre_2018_4721	4.308	3	1115.48	144.355	11.487	541.332	157.473
Havre_2018_4721	4.273	3	1107.399	127.593	8.93	516.082	147.019
Havre_2018_4721	4.244	2	1107.329	114.123	3.599	490.861	114.225
Havre_2018_4721	4.22	9	1107.825	105.216	3.574	465.671	117.75
Havre_2018_4721	4.2	2	1108.808	102.075	6.484	440.52	140.481
Havre_2018_4721	4.183	2	1109.841	105.216	9.76	415.413	153.042
Havre_2018_4721	4.165	2	1111.206	114.123	11.256	390.36	157.945
Havre_2018_4721	4.145	2	1112.256	102.075	10.555	365.371	161.081
Havre_2018_4721	4.12	2	1112.302	76.556	8.581	340.461	153.542
Havre_2018_4721	4.089	2	1113.432	51.037	7.432	315.648	124.399
Havre_2018_4721	4.051	2	1114.007	25.519	7.208	290.957	127.236
Havre_2018_4721	4.005	2	1113.771	0	6.927	266.422	127.307
Havre_2018_4721	3.95	4	1112.094	25.519	9.769	242.091	189.87
Havre_2018_4721	3.888	5	1105.087	51.037	14.185	218.031	212.546
Havre_2018_4721	3.818	5	1101.465	76.556	17.055	194.344	210.935
Havre_2018_4721	3.742	5	1095.836	102.075	20.235	171.184	212.663
Havre_2018_4721	3.662	5	1089.226	127.593	20.73	148.798	219.076
Havre_2018_4721	3.581	6	1084.911	153.112	18.788	127.593	216.09
Havre_2018_4721	3.504	6	1083.165	178.63	16.77	108.266	201.216
Havre_2018_4721	3.435	6	1082.216	204.149	14.699	92.009	185.749
Havre_2018_4721	3.381	5	1082.728	229.668	9.443	72.178	193.309
Havre_2018_4721	3.349	3	1079.857	255.186	4.967	57.061	172.879
Havre_2018_4721	3.344	2	1079.969	280.705	13.062	51.037	187.539
Havre_2018_4721	3.369	2	1081.473	306.224	16.282	51.037	189.08
Havre_2018_4721	3.424	2	1082.863	331.742	13.866	25.519	187.99
Havre_2018_4721	3.504	9	1085.95	357.261	7.697	0	177.167
Havre_2018_4721	3.603	8	1087.627	382.779	8.6	0	150.087
Havre_2018_4721	3.713	8	1094.044	408.298	14.105	25.519	175.993
Havre_2018_4721	3.827	8	1101.774	433.817	8.606	51.037	153.323
Havre_2018_4721	3.94	2	1102.207	459.335	5.01	76.556	115.961
Havre_2018_4721	4.045	9	1101.812	484.854	5.503	102.075	134.421
Havre_2018_4721	4.141	8	1106.043	510.372	9.539	127.593	159.891
Havre_2018_4721	4.224	8	1111.002	535.891	9.44	153.112	163.108
Havre_2018_4721	4.292	9	1113.971	561.41	6.278	178.63	134.307
Havre_2018_4721	4.346	2	1114.848	586.928	5.341	204.149	113.486
Havre_2018_4721	4.383	2	1114.635	612.447	6.513	229.668	126.517
Havre_2018_4721	4.405	2	1114.426	637.966	7.838	255.186	133.125
Havre_2018_4721	4.411	2	1115.147	663.484	8.696	280.705	142.045
Havre_2018_4721	4.402	2	1116.208	689.003	8.599	306.224	142.045
Havre_2018_4721	4.378	2	1115.933	714.521	8.552	331.742	139.879
[truncated: 292,235 more rows]
