# Supplementary material for: The Influence of Residual Feed Intake and Cow Age on Beef Cattle Performance, Supplement Intake, Resource Use, and Grazing Behavior on Winter Mixed-Grass Rangelands
Source: Animals (Basel). 2021 May 23;11(6):1518. doi: 10.3390/ani11061518 (PMC8224646; doi:10.3390/ani11061518)
Supplement: Supplementary file 1 [file animals-11-01518-s001.zip › Table S5.csv]

Year	Cow	RFI	Age	isopleth_50
Y1	33	Low	8	84.56010162
Y1	38	High	8	66.60237723
Y1	59	High	8	60.2496353
Y1	82	Low	8	67.55163339
Y1	85	High	8	78.18637032
Y1	108	Low	8	60.59452235
Y1	134	High	8	39.46631199
Y1	191	Low	8	79.89137659
Y1	247	Low	8	108.4357003
Y1	4007	High	5	106.9721842
Y1	4009	Low	5	119.2077033
Y1	4035	Low	5	131.8882455
Y1	4038	High	5	62.30047002
Y1	4064	Low	5	75.07107516
Y1	4082	High	5	113.3134003
Y1	4105	High	5	82.45305437
Y1	4108	High	5	138.2912054
Y1	4122	Low	5	98.6718269
Y1	7004	High	2	112.4090194
Y1	7005	Low	2	80.77544481
Y1	7022	High	2	104.368864
Y1	7024	High	2	84.47205753
Y1	7048	High	2	89.42181158
Y1	7055	Low	2	86.07147555
Y1	7056	Low	2	111.0466674
Y1	7098	Low	2	99.21708674
Y1	7123	Low	2	106.1036163
Y1	7174	High	2	129.1815381
Y2	1010	High	8	61.3316675
Y2	1032	Low	8	74.57009004
Y2	1042	Low	8	80.86907113
Y2	1049	High	8	92.89552431
Y2	1096	High	8	54.18704179
Y2	1102	Low	8	94.17021869
Y2	1119	High	8	58.67513133
Y2	1144	Low	8	84.10054594
Y2	1289	Low	8	54.64431257
Y2	5003	High	5	121.7702812
Y2	5023	High	5	85.89453768
Y2	5032	Low	5	60.60768174
Y2	5057	High	5	74.1115527
Y2	5072	High	5	89.71496475
Y2	5088	Low	5	51.38076886
Y2	5092	Low	5	69.3733671
Y2	5097	Low	5	38.32972239
Y2	5111	Low	5	100.025049
Y2	5137	High	5	110.7984354
Y2	8002	Low	2	119.1804259
Y2	8008	High	2	82.88287549
Y2	8016	Low	2	112.5598372
Y2	8043	High	2	114.0814243
Y2	8054	High	2	101.0787691
Y2	8091	High	2	90.18526574
Y2	8124	High	2	97.94387277
Y2	8131	Low	2	96.80603443
Y2	8174	Low	2	125.6759787
